# Supplementary material for: Evolutionary diversification of acyl-CoA synthetases underpins hydrophobic barrier formation across diverse tomato tissues and beyond
Source: Hortic Res. 2025 Apr 28;12(8):uhaf114. doi: 10.1093/hr/uhaf114 (PMC12247511; doi:10.1093/hr/uhaf114)
Supplement: Web_Material_uhaf114 [file web_material_uhaf114.zip]

Archive with 2 entries (2 files):
- Supplemental Figures S1-17.pdf
- Supplemental Tables S1-7.xlsx
