# Supplementary material for: Evolutionary diversification of acyl-CoA synthetases underpins hydrophobic barrier formation across diverse tomato tissues and beyond
Source: Hortic Res. 2025 Apr 28;12(8):uhaf114. doi: 10.1093/hr/uhaf114 (PMC12247511; doi:10.1093/hr/uhaf114)
Supplement: Web_Material_uhaf114 [file web_material_uhaf114.zip › Supplemental Tables S1-7.xlsx]

## Sheet: Table S1
Table S1. List of 1,061 genes in the 'blue module' identified through WGCNA analysis.
Gene ID	Annotation	M82_upper_epidermis_1	M82_upper_epidermis_2	M82_upper_epidermis_3	M82_Mesophyll_1	M82_Mesophyll_2	M82_Mesophyll_3	M82_abaxial_EPT_1	M82_abaxial_EPT_2	M82_abaxial_EPT_3	M82_adaxial_EPT_1	M82_adaxial_EPT_2	M82_adaxial_EPT_3
Solyc01g104355.1	0	0.156102	0.352757	0.715225	0.590098	0.328929	0.501101	0.401619	0.728783	0.612574	0.58218	0.290447	0.66391
Solyc01g103120.3	Dynamin-2A	0.147675	0.148317	0.225538	0.35444	0.293885	0.140459	0.131337	0.198271	0.10425	0.145702	0.15701	0.186095
Solyc01g010190.2	0	5.22488	4.5257	4.74984	3.07538	5.8834	4.17089	2.08632	3.34047	4.99024	2.41551	1.5578	2.32211
Solyc01g095510.3	Mitochondrial carrier protein MTM1	4.14676	5.47642	7.35614	4.01342	7.50372	5.43118	5.6038	5.88628	5.84185	1.90805	2.04698	1.81804
Solyc01g086845.1	Ras-related protein RGP1	0.241959	0.425268	0.27715	0.653323	0.50984	0.647255	0.553342	0.531583	0.542565	0.386734	0.321567	0.321582
Solyc03g006530.3	Uncharacterized protein At4g04980	0.011942	0	0.020518	0.006449	0.044034	0.044722	0.027309	0.045912	0.013389	0.025449	0	0.025394
Solyc03g033920.1	0	0.479352	0.641914	0.183023	0.345152	0.50503	0.341946	0.365415	0.526568	1.25404	0.68104	0	0
Solyc01g088450.2	Putative RING-H2 finger protein ATL61	5.70707	6.3975	5.60927	7.63536	4.30593	4.1368	6.39952	6.91635	7.3895	5.72814	4.65852	5.24597
Solyc01g106905.1	0	3.12685	2.55161	3.35777	4.64362	1.9217	1.95172	3.57544	3.22016	4.45529	2.91538	3.3245	4.36362
Solyc01g099675.1	0	2.02509	1.66409	1.26525	2.88314	1.64867	1.57593	0.736787	2.22456	4.12821	1.07893	2.4467	2.54469
Solyc12g096480.1	Protein GLUTAMINE DUMPER 2	0.27675	0.555905	0.570602	0.717374	0.46652	1.12529	0.506326	0.30401	0.682639	0.530811	0.765035	0.882773
Solyc01g008280.3	Serine/threonine-protein phosphatase 2A activator 2	16.4621	17.8518	25.5356	10.2671	30.9149	21.1459	23.9907	22.9238	17.9317	22.5162	22.8652	24.3813
Solyc01g088090.3	Pheophytinase, chloroplastic	17.2864	16.068	20.3502	12.356	38.3938	23.1313	21.4124	19.0446	12.2037	17.7067	17.3857	19.2124
Solyc01g099400.3	Autophagy-related protein 18a	13.0513	12.1273	15.8709	10.3607	16.6872	14.3472	16.1976	18.2683	13.379	14.0995	13.9723	14.1056
Solyc01g095490.3	Ubiquitin-conjugating enzyme E2 28	12.7413	13.8008	21.8769	13.5398	24.5788	23.5912	17.2368	18.4458	16.6712	12.9757	15.0731	11.2576
Solyc01g096330.2	0	0.584998	0.923279	2.05811	0.992879	1.18865	1.56491	1.33785	0.826226	0.609047	1.02408	0.44427	0.533148
Solyc01g105390.3	Phospho-2-dehydro-3-deoxyheptonate aldolase 2, chloroplastic	5.83969	5.29065	6.68902	1.49552	4.15453	4.18722	6.81515	7.73755	3.77996	7.40934	7.90505	6.27313
Solyc01g099100.3	Long chain acyl-CoA synthetase 6, peroxisomal	9.64442	9.42189	11.7006	5.81168	10.723	9.68044	16.0306	15.0257	10.484	11.7264	13.6063	12.2251
Solyc01g111750.3	V-type proton ATPase subunit B 2	31.5101	33.0019	30.5288	23.9149	24.7352	23.4522	33.3508	38.3409	28.1638	34.1278	40.2023	38.5598
Solyc01g109090.2	0	462.219	379.668	796.733	450.776	511.098	323.118	379.843	600.834	688.288	480.822	470.641	408.62
Solyc02g068710.3	Protein NAP1	2.32802	2.1476	1.76055	3.16731	2.21559	2.30181	2.88262	2.84344	2.12707	2.56289	2.4786	2.95394
Solyc01g066590.3	Dynein 8 kDa light chain, flagellar outer arm	51.3987	51.9417	52.9588	69.9207	64.2862	62.75	56.9534	57.3756	61.4973	56.5943	48.3242	53.1929
Solyc04g071150.3	Serine decarboxylase 1	3.36482	2.72764	2.63734	2.92879	2.56952	3.13159	2.1223	4.47728	2.95692	2.78818	2.97541	3.02389
Solyc03g111160.3	Phosphoglucan phosphatase DSP4, amyloplastic	4.41475	4.85224	6.03005	8.11492	11.514	8.60998	7.2007	9.97371	7.56478	8.32555	8.28946	9.6892
Solyc03g117050.3	Aquaporin NIP6-1	0.168642	0.137331	0.203611	0.3889	0.542631	0.287746	0.187624	0.435594	0.270845	0.271976	0.450678	0.378006
Solyc01g097190.3	Heat shock protein sti1 homolog	12.7933	16.4551	18.6862	10.2871	20.8326	17.0792	17.5499	19.0915	21.3579	15.6684	14.9708	15.5917
Solyc01g099600.3	Heavy metal-associated isoprenylated plant protein 36	19.1217	17.1864	21.9544	10.464	38.87	21.9853	16.0172	28.8471	32.8902	27.2951	29.9456	26.8693
Solyc02g064795.1	0	3.9135	2.83512	2.05762	2.14805	4.93424	3.02052	4.10815	5.14467	6.40186	3.82827	3.6834	3.61536
Solyc02g091510.3	GDP-L-galactose phosphorylase 1	30.02	31.544	35.803	36.0246	48.479	36.8869	44.0062	45.7967	46.767	37.8793	37.7842	39.3299
Solyc03g123460.3	FCS-Like Zinc finger 17	16.5496	18.4073	26.4374	20.6074	50.0387	23.965	34.5243	34.8194	34.1203	20.8409	24.1032	20.8686
Solyc05g005490.3	Carbonic anhydrase, chloroplastic	108.309	127.861	133.193	162.606	183.912	170.024	157.286	178.027	189.39	116.343	119.156	115.735
Solyc03g007500.3	Plastid division protein PDV1	2.40894	2.63142	3.22867	4.15751	4.2387	3.87973	2.24339	3.96933	4.14879	4.0488	4.26429	5.06986
Solyc03g005440.3	0	2.91342	3.60833	3.90776	4.35316	4.94617	3.95737	4.67776	6.4837	6.313	4.76121	5.02355	5.74605
Solyc04g017690.3	Protein EARLY RESPONSIVE TO DEHYDRATION 15	334.541	288.227	291.916	411.46	435.637	271.794	411.019	546.715	433.724	496.458	452.629	494.805
Solyc01g005930.3	0	19.466	15.6088	16.3566	7.32353	12.3865	11.4551	20.3754	19.093	13.7119	13.237	11.9969	13.879
Solyc02g089400.3	Amino acid transporter AVT6A	9.65445	7.32761	10.109	5.48461	9.51414	8.50074	15.7722	10.0308	8.01549	8.21105	8.19943	8.38521
Solyc03g117590.3	Chaperone protein dnaJ 8, chloroplastic	319.272	199.697	135.078	319.743	134.732	66.7974	508.637	358.499	308.654	156.637	208.231	151.811
Solyc05g005810.3	Protein RICE SALT SENSITIVE 3	0.587531	0.691823	0.835427	0.568923	1.17397	1.01888	1.80697	1.20178	0.363441	0.345408	0.02154	1.07707
Solyc03g121470.3	Phospholipase D alpha 4	0.109561	0.188635	0.111153	0.094666	0.135218	0.150728	0.171811	0.161617	0.235149	0.113409	0.129799	0.199701
Solyc03g117470.3	Calcineurin subunit B	0.085254	0.073392	0.097653	0.039462	0.153978	0.052128	0.125338	0.187303	0.095586	0.090843	0.220133	0.064748
Solyc02g080780.3	0	23.3363	25.1369	19.3151	31.5321	21.7874	28.3816	28.315	25.5427	22.4021	22.2441	23.1316	22.761
Solyc01g080460.3	Pyruvate, phosphate dikinase, chloroplastic	32.1121	30.8252	19.2178	25.5693	20.7011	20.1793	53.6022	30.9283	21.1016	29.9849	26.9632	30.5661
Solyc03g059260.3	Carboxyl-terminal-processing peptidase 3, chloroplastic	22.2953	35.1566	18.8651	21.2991	13.8869	13.4491	41.5277	21.2566	15.8788	13.95	21.7529	16.0207
Solyc03g120980.3	ABC transporter G family member 36	31.218	23.1734	19.6895	24.3959	18.6017	19.2335	51.9718	22.3442	23.1368	13.6599	18.8023	15.9334
Solyc02g092770.3	Probable esterase KAI2	1.62637	1.37553	0.294145	0.610179	0.631287	0.989201	1.11582	0.959105	0.998115	0.747928	1.07391	1.00115
Solyc01g095000.3	0	42.8932	35.9351	34.7268	44.0176	28.5287	28.9517	42.922	32.6757	33.3745	37.9901	42.7909	39.1461
Solyc04g015340.3	Serine carboxypeptidase-like 27	57.3963	42.7001	45.54	53.5175	39.2189	33.1588	45.6544	36.2174	34.0882	48.5413	47.5246	50.89
Solyc03g005760.1	Chlorophyll a-b binding protein 3C, chloroplastic	4228.71	2989.76	3522.89	6093.19	1554.63	2009.33	2767.89	3176.94	3065.36	2304.3	3111.31	2602.78
Solyc03g116570.3	DCC family protein At1g52590, chloroplastic	56.0188	57.4556	47.1113	51.3844	31.9601	31.4315	40.9886	29.7409	23.8081	39.4892	40.7459	44.2151
Solyc04g051800.3	ABC transporter F family member 5	118.454	126.203	88.3152	123.502	60.0275	91.2981	161.341	73.7804	46.6076	107.266	85.0074	114.932
Solyc03g019820.3	Probable aquaporin TIP3-2, N-terminally processed	26.3483	20.1739	4.29312	0.1212	0.283745	0.216133	12.1386	8.40694	8.8071	5.57211	6.56201	5.70324
Solyc04g054310.3	Alanine--glyoxylate aminotransferase 2 homolog 1, mitochondrial	17.7881	17.7121	21.5037	6.50397	8.46415	10.2147	24.6239	10.3036	12.7878	5.60352	6.57956	5.94548
Solyc06g062550.4	Inorganic pyrophosphatase 2	0.020876	0.041933	0.023912	0.022547	0	0.022337	0.023871	0.022932	0.023406	0	0	0.022196
Solyc02g081280.1	0	0.256623	0.773214	1.76368	0	0.540739	0.823779	0.586878	0.2819	0.287724	1.09379	0.545689	0.818571
Solyc00g007130.3	Amino acid transporter AVT3C	1.32447	0.765885	0.804522	0.628553	0.909133	1.00923	0.504826	0.705418	0.674992	1.47545	1.08814	1.30157
Solyc01g105340.3	Chaperone protein dnaJ A7A, chloroplastic	145.644	145.278	145.546	121.819	122.212	116.017	104.215	129.951	142.856	156.373	158.592	158.19
Solyc03g078730.2	7-deoxyloganetic acid glucosyl transferase	2.39676	2.46067	3.1114	3.16389	2.58126	1.53876	2.31429	3.27642	2.5678	4.88079	3.28443	3.51111
Solyc03g078720.3	7-deoxyloganetic acid glucosyltransferase	1.34526	1.10747	2.42506	0.809849	1.23145	0.377565	1.10957	0.847902	0.39562	1.62146	1.87581	1.80555
Solyc04g082020.3	Uncharacterized protein C24H6.02c	59.0816	51.575	63.5262	56.543	77.2529	53.791	73.1206	68.3154	49.3936	65.7488	68.7072	68.1069
Solyc05g043240.1	0	0.672107	0.675028	0.615888	0.435549	0	0.287669	0.461118	0.442985	0.452138	1.14588	1.14335	0.28585
Solyc02g032303.1	0	0.381466	0.574686	0.436947	0.082401	0.442091	0.57145	0.65429	0.251424	0.128309	0.447124	0.324464	0.324479
Solyc03g098090.2	CASP-like protein 4D1	0	0.045081	0.205659	0.04848	0.141872	0.144089	0.205304	0	0	0.047829	0.095447	0.190904
Solyc10g006570.2	0	0.125615	0.094621	0.071942	0.067836	0.198516	0	0.143636	0	0.140839	0.133851	0	0.233733
Solyc11g015910.1	Inactive LRR receptor-like serine/threonine-protein kinase BIR2	0.360364	0.422252	0.137592	0.454083	0.63278	0.257066	0.686772	0.725742	0.336698	0.191995	0.255429	0.447021
Solyc01g096770.2	0	0.456389	0.152791	0.697023	0.410772	0.160279	0.651131	0.173955	0.29245	0.383776	0.324208	0.525675	0.283069
Solyc02g085440.3	F-box protein At5g49610	0.047281	0.047486	0.036105	0.102132	0	0.050592	0.018021	0	0.123693	0.016794	0.05027	0.050272
Solyc01g005900.2	Probable polyamine transporter At3g13620	2.23812	2.06559	2.00933	1.46998	1.88003	2.91265	2.00587	1.3954	1.72943	1.48248	2.31528	1.67222
Solyc04g008120.2	Putative late blight resistance protein homolog R1A-10	0.01795	0.006009	0.013707	0.019387	0.006304	0.051219	0.041051	0.026291	0.006709	0.019127	0.044532	0.044534
Solyc01g067090.3	0	2.42487	3.1915	3.90309	2.70459	3.76536	4.33293	3.66982	2.91616	2.48774	3.918	3.79982	3.8337
Solyc03g115247.1	Protein LEO1 homolog	11.2063	10.9664	16.4566	4.86205	13.7995	14.9375	10.8973	8.41714	7.06076	16.6357	15.046	10.464
Solyc03g053080.2	Kinesin-like protein KIN-7K, chloroplastic	6.10372	5.91703	4.86363	2.36943	5.9647	5.30064	4.67316	4.68374	2.83657	8.61533	7.63699	6.71559
Solyc01g058735.1	0	10.1304	10.4941	11.4823	3.55168	11.9583	8.68321	8.1875	7.74901	4.69789	12.7162	14.0415	14.9445
Solyc01g094050.1	BEACH domain-containing protein C2	1.9926	3.04417	2.44314	0.416784	1.41927	1.52402	2.06988	0.894045	0.660788	2.75124	2.55122	2.5215
Solyc03g083240.3	0	4.31987	3.65093	4.00236	0.880938	3.73438	3.98666	3.6385	2.03531	1.63705	5.86921	5.14966	4.96788
Solyc04g028580.2	Probable lysine-specific demethylase ELF6	1.12747	1.10217	1.58418	0.422147	0.71272	0.756024	0.481309	0.462382	0.219113	0.897039	1.10284	0.847149
Solyc04g072840.3	0	0.274926	0.225917	0.243341	0.013497	0.131661	0.280806	0.357236	0.219641	0.084067	0.146476	0.385311	0.33218
Solyc01g106130.1	0	0.134421	0	0	0	0.070811	0.023972	0	0	0	0	0	0
Solyc01g066500.1	Agamous-like MADS-box protein AGL62	0.109272	0.027437	0	0.05901	0	0	0	0.030009	0.030629	0	0	0
Solyc03g095383.1	0	0.029819	0	0	0	0	0	0	0	0	0	0	0
Solyc01g095780.2	Non-specific lipid-transfer protein	0	0	0.047473	0.089526	0.043665	0	0.094781	0.045527	0	0.088324	0.088129	0.044067
Solyc01g102440.3	0	0.066681	0.133943	0	0.648179	0.140507	0	0.152496	0.07325	0.074763	0.355267	0.141793	0.425399
Solyc03g033440.1	ATP synthase subunit alpha, mitochondrial	0.076987	0	0	0.08315	0	0	0.088032	0.08457	0.172634	0.164069	0.081853	0
Solyc08g016380.1	0	0.19926	0.400252	0.684722	0.645637	0.839736	0.31982	0	0.32833	0.893637	0.636973	0.317784	0.529664
Solyc01g008450.1	0	0.030462	0.030595	0.034893	0.197407	0	0.032596	0	0.033463	0	0	0.129552	0.03239
Solyc01g068540.3	Probable O-methyltransferase 3	0.166128	0.286028	0.237862	0.262733	0.19378	0.171412	0.169608	0.156421	0.21287	0.189664	0.290176	0.220796
Solyc00g068980.2	0	0	0	0	1.52442	0	0.167807	0	0	0.703325	0.167107	0	0
Solyc02g091590.3	Nodulation receptor kinase	0.181116	0.093708	0.138305	0.248966	0.086736	0.117454	0.04393	0.084406	0.172299	0.076027	0.140047	0.145889
Solyc03g020090.1	Protein Ycf2	0	0	0	0.373328	0.091043	0	0	0	0	0.092079	0.367505	0
Solyc07g049400.1	Putative E3 ubiquitin-protein ligase XBAT35	0.148571	0	0	0.534884	0	0.052992	0	0	0	0	0.368579	0
Solyc01g091930.3	Subtilisin-like protease SBT4.14	0.578174	0.079702	0.181798	0.28162	0.370265	0.545878	0.272226	0.199254	0.203371	0.205361	0.180801	0.27724
Solyc01g086930.3	Protein gamma response 1	0.440088	0.460943	0.468089	0.70619	0.841216	0.89472	0.40258	0.352218	0.119832	0.455544	0.421116	0.320865
Solyc01g006450.3	Enoyl-[acyl-carrier-protein] reductase [NADH], chloroplastic	10.4117	7.87663	9.49946	12.8517	9.51314	15.1276	6.73435	4.19199	5.96308	10.4699	9.72801	9.88821
Solyc04g082750.3	3beta-hydroxysteroid-dehydrogenase/decarboxylase isoform 1	1.66995	1.15564	1.64457	1.99061	1.11572	1.91764	0.849973	0.425053	0.490918	1.15013	0.757841	1.54823
Solyc02g085620.3	Serine/threonine-protein kinase STY13	0.146611	0.231391	0	0.248834	0.022066	0.2017	0.023949	0	0	0	0	0
Solyc04g040090.3	Protein STRICTOSIDINE SYNTHASE-LIKE 10	0.20655	0.162995	0.287289	0.143412	0.170983	0.378881	0	0	0	0.031442	0	0.031374
Solyc00g094520.1	0	0	0	0.156455	0.295049	0.287813	0.438463	0.31237	0.600174	1.22515	0.29109	0.145224	0.14523
Solyc02g071490.3	Codeine O-demethylase	0.087808	0.058793	0.078228	0.115912	0.174743	0.104396	0.167341	0.117891	0.240654	0.05198	0.114104	0.176351
Solyc01g067340.2	CASP-like protein 1E2	0	0	0	0	0	0	0	0	0	0	0	0
Solyc10g076650.2	0	0	0	0	0.041031	0.040025	0	0	0	0	0	0	0
Solyc01g008760.3	Mediator-associated protein 2	3.58457	4.50019	3.61834	4.06512	4.43749	4.38695	5.12354	5.78342	4.11948	5.72939	4.16846	5.76465
Solyc01g079520.3	DNA mismatch repair protein MSH6	0.765585	0.571755	0.80498	1.46294	0.914142	0.785588	0.969695	1.25934	1.3822	1.33035	1.30237	1.10205
Solyc01g106150.1	0	0.043765	0.065933	0.05013	0.023634	0.023055	0.09366	0	0.12019	0.171742	0.186538	0.069797	0.116334
Solyc01g104340.2	Protein REVERSION-TO-ETHYLENE SENSITIVITY1	0.26128	0.262416	0.510539	0.481396	0.242891	0.427588	0.43936	0.742865	0.861605	0.818855	1.14387	1.24197
Solyc03g111600.3	DNA-(apurinic or apyrimidinic site) endonuclease	1.79636	1.90726	1.76368	2.49451	2.32518	2.03199	2.05407	3.77746	2.64706	3.99234	4.42008	3.65629
Solyc04g076130.3	Serine carboxypeptidase-like 17	0.903312	0.623726	0.582014	0.548791	0.237925	0.604105	0.839235	1.7365	1.01279	1.0227	1.56067	1.56074
Solyc01g066510.2	Protein GAMETE EXPRESSED 2	0.081603	0.01366	0.031157	0.088136	0.057316	0	0.155516	0.01494	0.015249	0.028984	0.02892	0
Solyc01g067940.2	Xyloglucan 6-xylosyltransferase 2	1.27283	0.690314	0.58318	1.62218	0.911888	0.762697	1.65919	0.755028	1.14167	1.0579	1.94873	1.13681
Solyc01g111820.2	0	0.604896	0.520736	0.049491	0.419993	0.364171	0	1.28454	0.047463	0.43599	0.184159	0.137814	0.04594
Solyc03g025460.3	Uncharacterized protein At3g49055	0.040617	0.013598	0.031016	0.05118	0.021396	0.007243	0.046444	0.014872	0.068309	0.014427	0.028789	0.028791
Solyc05g008470.2	F-box/FBD/LRR-repeat protein At1g13570	0	0	0	0	0	0	0.014157	0	0.013881	0	0	0
Solyc01g104490.3	Separase	0.917437	0.987518	0.904547	0.919809	1.1338	1.21778	0.841016	0.455	0.494782	0.787845	0.699676	0.893157
Solyc01g007160.3	Protein CHROMOSOME TRANSMISSION FIDELITY 7	0.299673	0.033442	0.266979	0.431553	0.648993	0.106886	0.152296	0	0.074665	0.01774	0	0.017702
Solyc02g090220.3	Dof zinc finger protein DOF3.4	0.163485	0.328392	0.486884	0.353148	0.516729	0.594775	0.37388	0.179589	0	0.243886	0.104292	0.139062
Solyc03g118540.3	Protein TIFY 6B	1.83926	1.86227	2.94604	1.03363	4.97836	4.59212	1.67566	1.3141	0.553263	0.844486	0.858521	1.06525
Solyc02g064830.3	Probable indole-3-acetic acid-amido synthetase GH3.1	0.21383	0.738234	0.183697	0.230949	0.01408	0.0286	0.030563	0.014681	0.239745	0.014241	0.014209	0.01421
Solyc05g007950.3	Extracellular ribonuclease LE	5.36138	0.030595	0.209358	0.164506	1.54052	0.912676	1.11465	0.368092	0.204926	0.746572	0	0.744959
Solyc01g080370.3	0	0	0	0.090095	0	0.331475	0	0	0.691222	0.088188	0.335249	0.334509	0.167262
Solyc02g091830.3	Probable hexokinase-like 2 protein	0.014337	0.021599	0.032845	0.03097	0.015105	0.015341	0.05738	0.070873	0.048225	0.076386	0.045731	0.083844
Solyc02g085245.1	0	1.5324	1.05304	1.38575	1.30665	1.2746	2.07122	0.553342	2.21493	2.17026	1.63288	0.943262	2.05812
Solyc02g088080.2	0	0.186122	0.186931	0	0	0	0.049789	0.319236	0.051114	0.104339	0.099162	0.049472	0.24737
Solyc01g010350.3	Triose phosphate/phosphate translocator, chloroplastic	0	0	0	0	0	0	0	0.023065	0	0	0	0
Solyc01g094320.3	LIM domain-containing protein PLIM2c	0	0	0	0	0	0	0	0	0	0	0	0
Solyc02g070660.3	Cytochrome b561 domain-containing protein At4g18260	0.024335	0	0.083623	0	0.051277	0	0.027826	0	0.027284	0	0.025873	0.051749
Solyc01g110070.2	Protein FAR1-RELATED SEQUENCE 5	0	0	0	0	0	0	0	0.024578	0	0	0	0
Solyc02g086290.1	LEAF RUST 10 DISEASE-RESISTANCE LOCUS RECEPTOR-LIKE PROTEIN KINASE-like 1.4	0	0	0	0	0	0	0	0	0	0.032113	0	0
Solyc01g034080.1	Probable polyamine transporter At3g13620	0	0	0	0.019419	0	0	0.020559	0	0	0.019159	0	0
Solyc05g005090.3	Homeobox protein knotted-1-like 6	0.008577	0	0	0.018528	0.018073	0.009178	0.009808	0	0.048084	0.018279	0.018239	0.00912
Solyc10g012130.1	Non-specific lipid-transfer protein 9	0	0	0	0.081665	0	0	0	0	0	0	0	0
Solyc03g097400.1	Mitotic-spindle organizing protein 1B	5.59785	4.61307	6.24761	6.66611	5.89772	5.52909	6.40095	9.30269	8.69024	8.71789	5.95171	8.69905
Solyc01g099620.3	Respiratory burst oxidase homolog protein B	0	0	0	0.018397	0	0	0.048693	0	0	0.009075	0.063386	0.018111
Solyc02g077170.2	Factor of DNA methylation 1	0.010603	0	0	0	0	0	0.048498	0.011648	0	0	0.011274	0
Solyc01g106170.3	Agamous-like MADS-box protein AGL21	0	0	0	0	0	0	0	0.082325	0.084026	0	0	0
Solyc10g005190.1	0	0.025055	0	0	0	0	0	0	0	0	0	0	0
Solyc12g006410.2	UDP-arabinose 4-epimerase 1	0.1425	0.040891	0.233179	0	0	0.021783	0	0.089449	0.022824	0.043384	0	0.064935
Solyc01g068520.1	0	0	0	0	0	0	0	0.14453	0	0.141715	0	0	0
Solyc01g067910.3	0	0.080144	0	0.0918	0.08656	0	0.257268	0.274925	0.176076	0.089857	0.341594	0.08521	0.085214
Solyc12g056000.1	Senescence-specific cysteine protease SAG39	0.024834	0.09977	0	0.026823	0	0.053147	0.085192	0.054561	0	0.052925	0.026404	0
Solyc01g060490.3	GATA transcription factor 17	0	0.036142	0	0	0	0	0.041148	0	0	0	0	0
Solyc02g076650.1	Protein DOG1-like 4	0	0.149217	0	0	0	0	0	0	0	0	0	0
Solyc10g084390.2	Probable serine/threonine-protein kinase PBL7	0	0	0	0.032901	0	0.032596	0	0	0	0	0	0
Solyc03g006040.3	0	0	0	0	0	0	0	0	0.031642	0	0	0.030625	0
Solyc03g025255.1	Protein DETOXIFICATION 35	0.034994	0	0.040084	0	0	0	0	0	0	0	0	0
Solyc03g116063.1	Pre-mRNA-splicing factor cwc22	0	0	0	0.05901	0	0	0	0	0	0	0	0
Solyc01g007020.3	E3 ubiquitin-protein ligase PUB22	35.6961	37.9522	46.1051	2.22286	3.16365	2.99646	71.1408	23.4976	153.167	34.2616	77.8781	38.4565
Solyc01g007010.2	E3 ubiquitin-protein ligase PUB23	22.809	25.6662	28.9509	1.67462	2.20431	1.63908	22.9413	13.0922	70.5624	14.1726	32.1955	14.3605
Solyc01g007025.1	E3 ubiquitin-protein ligase PUB23	1.68211	2.505	1.86032	0	0.427776	0.062066	2.78566	0.637171	5.00758	2.22504	3.82356	2.5286
Solyc01g096030.3	UV-stimulated scaffold protein A homolog	5.12763	6.05945	6.58831	3.47621	4.93815	3.95461	6.91278	6.11666	7.91698	5.54206	6.34955	5.92045
Solyc04g039960.3	Putative disease resistance protein RGA3	0.086309	0.160985	0.120047	0.059926	0.045466	0.112143	0.267876	0.169304	0.324868	0.111675	0.08521	0.058994
Solyc09g064170.1	0	5.96963	5.01955	19.2414	3.59863	4.38796	0.742751	9.36599	4.5751	16.4993	2.95862	0.738022	2.21417
Solyc01g109960.3	SUMO-activating enzyme subunit 2	10.9318	11.3371	13.1513	6.66201	13.2653	9.94376	10.603	11.4607	13.9228	10.5205	10.335	10.6818
Solyc03g115870.3	Thioredoxin-like 1-2, chloroplastic	5.33857	7.47791	7.52738	2.47322	9.25053	5.83565	3.88114	4.04109	13.8929	2.53388	5.41673	3.04705
Solyc03g081330.1	0	43.1623	68.2257	50.2743	39.6349	19.1875	16.2718	42.0659	23.6068	149.264	16.4951	30.2065	22.3655
Solyc04g005580.1	0	1.2674	1.15719	1.78168	1.61775	2.24572	0.92465	1.11986	0.569553	3.55251	1.16634	0.79626	1.59259
Solyc02g086770.3	Cinnamoyl-CoA reductase-like SNL6	3.8928	4.8357	3.42246	4.44418	4.44311	2.24712	5.11507	6.32058	6.06831	2.69258	3.34015	2.79569
Solyc01g059920.3	0	2.41495	1.83864	1.90733	2.75553	1.87746	1.88594	1.9263	1.52965	1.85604	2.70817	2.47443	2.82656
Solyc01g103390.3	12-oxophytodienoate reductase-like protein	0.473743	0.447814	0.234082	0.491605	0.26424	0.248489	0.2443	0.163265	0.187468	0.376128	0.464185	0.503713
Solyc01g086690.2	Sister chromatid cohesion 1 protein 3	0.746579	0.573395	0.729404	1.22138	0.300748	0.317194	0.32641	0.024121	0.01231	0.175484	0.070039	0.175105
Solyc01g088380.2	DNA replication ATP-dependent helicase JHS1	0.586854	0.79541	0.652628	1.01537	0.378178	0.402375	0.241056	0.143953	0.134151	0.145708	0.181733	0.260496
Solyc01g079507.1	DNA replication licensing factor MCM7	3.53013	3.62091	3.07568	3.31587	1.9981	2.51152	1.47077	0.546611	0.505271	1.4206	1.01818	1.72699
Solyc01g109580.3	Cyclase-associated protein 1	1.28477	0.619875	0.908946	1.55087	1.07491	1.41517	1.0082	0.138364	0.098856	0.456334	0.508895	0.508918
Solyc01g101030.3	FACT complex subunit SPT16	0.608457	0.621459	0.389821	0.57363	0.336823	0.391742	0.12382	0.101958	0.248598	0.368131	0.180918	0.350887
Solyc02g087480.3	0	12.7028	20.9816	16.5079	29.189	8.97594	11.2314	8.73555	5.74413	14.9287	8.24915	10.9023	8.78731
Solyc02g062100.3	Protein EARLY-RESPONSIVE TO DEHYDRATION 7, chloroplastic	12.1867	15.8395	13.8935	13.1623	8.82149	8.43769	8.91842	8.63072	12.1044	9.60941	11.6461	9.22279
Solyc04g082530.3	Transcription factor GTE11	1.23059	2.28249	1.90973	1.99366	1.23377	1.38047	1.42983	1.04655	1.9917	1.56506	2.18414	1.42451
Solyc02g085710.3	Heterodimeric geranylgeranyl pyrophosphate synthase large subunit 1, chloroplastic	2.23535	2.76316	1.60029	3.73754	1.20019	1.24194	3.1459	1.32221	2.40987	2.19869	2.60518	2.07967
Solyc04g077615.1	Peptidyl-prolyl cis-trans isomerase FKBP65	0.163563	0.217842	0.150696	0.168977	0.056193	0.06468	0.182963	0.082025	0.127573	0.087144	0.117195	0.037807
Solyc08g079050.2	Protein INAPERTURATE POLLEN1	0.075612	0.018985	0.021652	0.081665	0	0	0.04323	0	0	0.020142	0.080392	0.020099
Solyc01g095100.3	WRKY transcription factor 22	15.6196	19.8479	13.5818	11.6367	11.6316	16.2864	19.5336	5.96987	12.8469	5.52766	13.132	6.4451
Solyc02g092513.1	0	0.147707	0.197799	0.225587	0	0.311239	0.579519	0.619293	0.324513	0.165609	0.157392	0.157044	0.05235
Solyc01g006220.2	Histone-lysine N-methyltransferase ASHH3	2.20592	1.50715	2.09704	2.13941	2.30828	3.17931	2.48808	1.41766	1.98535	2.95818	2.47301	3.4145
Solyc02g068720.3	Protein NAP1	8.63042	8.27562	9.69217	6.88127	9.54321	9.81654	8.15441	5.7289	5.05421	9.70249	9.88312	10.1193
Solyc01g111937.1	Rop guanine nucleotide exchange factor 1	8.40816	7.86674	7.07987	5.85853	7.893	9.53289	10.0287	5.23277	4.21774	10.3107	9.2909	9.03072
Solyc02g082613.1	0	0.464796	0.601567	0.71901	0.144909	0.868324	0.651161	1.18898	0.431623	0.510382	1.11308	0.967975	0.942546
Solyc03g116370.3	Microtubule-associated protein RP/EB family member 1B	0.119387	0.023981	0.109401	0.335258	0.301879	0.817585	0.464152	0	0	0.737847	0.076161	0.25388
Solyc01g100120.3	Kinesin-like protein KIN-14G	0.011271	0.007547	0	0	0.003958	0.024121	0.004296	0	0	0.028024	0	0
Solyc01g009910.1	Glutaredoxin-C3	0	0.070292	0	0	0	0	0	0	0	0	0	0
Solyc01g060455.1	SNF2 domain-containing protein CLASSY 3	0.010046	0	0	0	0	0	0	0	0	0	0	0
Solyc02g014750.1	0	0	0	0	0	0	0	0.061288	0	0	0	0	0
Solyc02g091440.2	Transcription factor RHD6	0	0	0	0	0	0	0	0	0	0	0	0.016716
Solyc01g101035.1	0	0.4131	0.103724	0.118296	0	0	0.110507	0.118091	0	0	0.110046	0	0.109808
Solyc10g083130.1	0	0	0	0	0	0	0	0	0	0	0	0.428756	0
Solyc02g030137.1	0	0	0.00944	0	0	0	0	0	0	0.010538	0	0.019986	0
Solyc02g084200.2	Zinc finger CCCH domain-containing protein 6	0	0	0.01059	0	0	0	0	0.010156	0	0	0.029489	0.04915
Solyc04g050860.2	Inositol-3-phosphate synthase	0.019949	0	0.068553	0.06464	0.063054	0	0.07984	0.021914	0.022367	0.063772	0.021211	0.053029
Solyc01g088320.2	Protein unc-13 homolog	0.38204	0.095925	0.98461	0.206313	0.603757	1.53297	1.52897	0.839341	1.28502	1.11949	1.32012	0.812417
Solyc02g064810.1	Probable indole-3-acetic acid-amido synthetase GH3.1	0.086414	0	0	0	0	0	0	0.474627	0.096887	0	0	0
Solyc01g008650.3	Premnaspirodiene oxygenase	0	0.013558	0	0.01458	0.028445	0	0	0	0.060541	0.014384	0	0.014353
Solyc02g092030.2	DUF21 domain-containing protein At2g14520	0	0	0	0.017818	0	0	0	0	0	0.035158	0.01754	0
Solyc03g083490.3	0	0	0	0	0	0.020324	0	0.066174	0	0	0.020555	0.02051	0
Solyc01g049820.2	Kinesin-like protein KIN-14T	0.015305	0	0.017531	0	0.016124	0	0.035001	0	0.017159	0.032616	0.016272	0.065091
Solyc11g064770.2	Putative disease resistance RPP13-like protein 1	0.009602	0.009643	0	0.041481	0	0.010274	0.010979	0.010547	0.032296	0	0.040834	0.020418
Solyc02g077620.1	Cytosolic sulfotransferase 17	0	0	0.027402	0	0.025204	0	0.082063	0	0	0.050982	0.050869	0
Solyc04g054790.2	Protein SOSEKI 2	0	0	0.186543	0	0	0	0.062074	0.178898	0.060865	0.173534	0.057717	0
Solyc12g010070.1	0	0	0.369798	0	0.397675	2.32753	0.787962	0.842042	0	2.47693	0.392338	0	0
Solyc02g088530.1	UDP-glycosyltransferase 708D1	0.287069	0.144159	0.164411	0	0	0.153586	0.984761	0.315346	0.321861	0.305891	0.305216	0.457845
Solyc01g088410.3	Very-long-chain aldehyde decarbonylase GL1-5	0	0	0	0	0	0	0	0	0	0	0	0
Solyc03g063710.1	0	0	0	0	0	0	0.100684	0	0	0	0	0	0
Solyc01g108820.1	Polyneuridine-aldehyde esterase	0	0.033224	0	0	0	0.21238	0	0	0	0	0	0
Solyc02g093740.3	MYB-like transcription factor ODO1	0.125416	0.107966	0.061567	0.058053	0.188763	0.230054	0	0	0	0	0	0
Solyc01g106200.2	Oligopeptide transporter 4	0	0.017642	0.026827	0.006324	0.043182	0.025061	0.053562	0.03216	0.052518	0.024956	0.031127	0.093384
Solyc02g084530.2	0	0	0	0	0	0.024579	0	0.106705	0.025627	0	0.049718	0	0.124026
Solyc01g021730.2	NAC domain-containing protein 53	0.047665	0.023936	0.191093	0	0.025109	0	0.027252	0.02618	0.080163	0.076186	0	0
Solyc03g120100.3	Mitochondrial arginine transporter BAC2	0.084404	0.113028	0.4834	0.030387	0.029642	0.030105	0.160855	0.030906	0.220811	0.299793	0	0.269231
Solyc01g087870.3	Glutamine--fructose-6-phosphate aminotransferase [isomerizing]	5.1028	4.33583	5.76221	3.99937	7.17455	3.59499	4.48201	4.80182	4.64787	4.88882	4.18666	5.24316
Solyc01g080920.3	E3 ubiquitin-protein ligase PUB23	0.376612	0.094562	0.143796	0.118639	0	0.033582	0.05383	0.120665	0.598196	0.066884	0.166841	0.100109
Solyc01g103000.2	CLP protease regulatory subunit CLPX2, mitochondrial	0.349734	0.313619	0.228914	0.31028	0.184234	0.267303	0.114259	0.096046	0.09803	0.186332	0.02656	0.19921
Solyc02g083930.1	0	0.156825	0.078753	0.538902	0.33876	1.23919	0	0.089662	0	0	0	0	0
Solyc01g090980.1	0	0.044571	0.044765	0.255269	0	0.046959	0	0	0	0.049973	0	0	0
Solyc01g103240.3	Mitogen-activated protein kinase kinase kinase 17	0	0	0	0	0	0	0	0	0	0.018378	0	0
Solyc01g088290.2	Germin-like protein subfamily 1 member 5	0	0	0	0	0	0	0	0	0	0	0.067698	0
Solyc04g010330.3	Protein SOSEKI 2	0.019786	0.039745	0.045328	0.192333	0	0	0.022625	0	0.244028	0	0.021037	0.168304
Solyc04g078270.3	Cytochrome P450 81Q32	0	0	0	0	0	0	0.021102	0.006757	0	0.006555	0	0.006541
Solyc02g082610.1	0	10.7485	7.68753	12.3118	2.81432	6.1769	8.88731	2.60709	1.07339	2.37372	2.42948	1.73151	1.38528
Solyc02g090500.3	Protein SUPPRESSOR OF QUENCHING 1, chloroplastic	0.04078	0.273045	0.163487	0.154155	0.093089	0.036363	0	0	0.129545	0.007242	0.086715	0.101172
Solyc01g105870.3	(-)-camphene/tricyclene synthase, chloroplastic	0	0	0	0.012593	0	0	0	0	0	0	0	0
Solyc01g105900.2	(R)-linalool synthase TPS5, chloroplastic	0	0.015027	0.017138	0	0	0.01601	0	0	0	0	0	0
Solyc01g097700.1	0	0	0	0.030408	0	0.027969	0.056812	0	0	0	0	0	0
Solyc07g045060.1	Auxin-responsive protein SAUR71	0	0	0	0	0	0	0	0	0	0	0	0
Solyc04g074340.3	7-deoxyloganetin glucosyltransferase	0.062116	0.090114	0.086962	0.313084	0.130888	0.24371	0.23676	0.27294	0.077383	0.235339	0.146762	0.271523
Solyc01g089930.2	Riboflavin biosynthesis intermediates N-glycosidase	0.078412	0	0	0.16938	0.165226	0.083903	0	0	0	0.083554	0	0
Solyc04g078080.1	0	0	0	0	0	0	0	0	0	0	0	0.047893	0
Solyc02g091480.1	Polcalcin Nic t 1	0	0	0.11412	0.215212	0	0.213213	0	0	0.111705	0	0	0
Solyc10g037940.1	0	0	0	0.037024	0	0	0	0.03696	0	0	0	0	0
Solyc12g008440.1	E3 ubiquitin-protein ligase RDUF1	0	0	0	0	0	0	0	0	0.091297	0	0	0.08658
Solyc01g094870.2	0	0.04867	0	0.055748	0.052566	0.051277	0.130195	0.027826	0.267319	0.027284	0.02593	0.025873	0.025874
Solyc04g081630.2	Endoplasmin homolog	0	0.018943	0.129625	0	0.019871	0.020182	0.021567	0.290062	0.042294	0	0.040106	0.020054
Solyc03g025490.3	Gibberellin 20-oxidase-like protein	0	0.011951	0.01363	0	0	0	0	0.052287	0	0	0.012652	0.012652
Solyc02g065350.3	B3 domain-containing transcription factor VRN1	0.016703	0.083879	0.019133	0.090202	0.193578	0.035746	0.0191	0	0.07491	0.053395	0	0.03552
Solyc03g031430.1	Urease accessory protein F	0.1394	0.105004	0.119756	0.1882	0.257018	0.074581	0.159399	0.076565	0.156295	0.185675	0.222318	0.111164
Solyc03g119820.1	Oleosin	0.357107	0.666082	1.69462	1.48769	1.61244	0.655053	0.350005	0.504363	0.285991	0.217441	0.10848	0.379699
Solyc03g044850.1	0	0.126396	0.126946	0	0.409546	0.532668	0.270495	0	0.138846	0	0	0	0
Solyc04g028460.1	0	0.075612	0.151881	0.086609	0.408327	0.398312	0.404534	0	0	0	0	0	0
Solyc00g010530.1	0	0	0	0	0	0	0	0	0	0	0	0	0
Solyc01g060460.2	SNF2 domain-containing protein CLASSY 3	0	0	0	0	0	0	0	0	0	0	0.016007	0
Solyc01g012760.1	Aldehyde dehydrogenase family 3 member F1	0.040714	0	0	0	0	0	0.09311	0.089449	0	0.043384	0.043288	0.04329
Solyc01g096650.3	Putative RING-H2 finger protein ATL69	0	0	0	0	0	0	0.055974	0	0.054884	0.052161	0	0.052048
Solyc02g081800.1	Acyltransferase Pun1	0	0	0	0	0	0	0	0	0	0	0	0
Solyc02g063400.2	Cytochrome b561 and DOMON domain-containing protein At4g17280	0.023329	0	0	0	0	0	0	0.051255	0.026157	0.124295	0.024804	0.124026
Solyc01g097425.1	Putative calcium-transporting ATPase 13, plasma membrane-type	0	0	0	0	0	0.109176	0	0.112081	0	0	0.10848	0.108485
Solyc01g087095.1	Telomerase reverse transcriptase	0.006744	0	0.01545	0.007284	0	0.043299	0	0.007409	0.007562	0.007186	0	0
Solyc01g107961.1	Transcription factor bHLH95	0	0	0.034276	0.01616	0	0	0	0	0	0	0	0.015909
Solyc01g091010.3	Axial regulator YABBY 1	0	0	0	0.022565	0	0.022356	0	0	0	0	0	0
Solyc06g043032.1	0	0	0	0	0	0	0.095385	0.050966	0	0	0	0	0.047391
Solyc07g047870.1	0	0	0.046477	0	0	0.048755	0.198067	0	0	0	0.04931	0.049201	0.098407
Solyc01g028810.3	Chaperonin 60 subunit beta 2, chloroplastic	207.602	233.099	232.543	152.544	167.585	177.831	102.235	152.651	157.404	172.415	169.172	165.47
Solyc02g079830.1	Pentatricopeptide repeat-containing protein At1g55890, mitochondrial	4.16036	4.72991	5.20087	3.55825	3.98272	3.32182	2.48728	3.20143	3.95423	5.06322	4.37844	4.71546
Solyc01g107740.3	16 kDa phloem protein 2	10.2495	15.4065	9.94281	9.74729	4.58879	4.03798	7.67618	7.45	14.0921	6.05211	7.8048	6.14483
Solyc02g091500.1	0	142.563	226.069	117.391	161.725	26.0846	121.321	70.4366	44.1434	186.148	40.9806	81.1495	43.7023
Solyc01g108240.3	Ethylene-responsive transcription factor ERF109	12.614	31.6026	20.8476	2.43054	7.50795	6.27339	1.03832	1.08423	16.0461	2.29276	9.75944	3.79901
Solyc04g074410.2	Protein PHOSPHATE-INDUCED 1	137.209	181.87	140.676	46.7726	16.3892	84.341	61.2144	17.0882	69.7383	59.3148	78.7943	63.5671
Solyc03g026270.3	Dehydration-responsive element-binding protein 1A	13.3195	20.6854	20.7189	0.266404	2.20889	1.97947	5.02977	1.12897	32.7251	3.6358	19.7124	5.33263
Solyc02g091980.2	Transcription factor RAX3	0	0.143004	0.023299	0.043938	0.064291	0	0	0	0	0	0	0
Solyc01g017720.2	0	0.876057	0.293288	0.501736	1.02504	0.84607	0.859287	0.083478	0.320783	0.491115	0.155582	0.155239	0.155246
Solyc01g080830.3	Protein translocase subunit SecA, chloroplastic	2.63007	2.42022	2.61828	4.47659	2.64039	3.6983	3.38528	3.76646	4.55446	2.80251	2.84024	2.19617
Solyc02g085690.3	Probable NEDD8-conjugating enzyme Ubc12-like	2.26909	1.70921	2.27422	4.24504	2.51871	3.07833	1.9923	2.89318	2.81667	2.02927	2.97257	1.93872
Solyc01g111330.3	Thaumatin-like protein 1	0.080699	0.103155	0.042017	0.67351	0.200962	0.141301	0.276831	0.008059	0	0.234519	0.132601	0.226212
Solyc01g095470.3	Putative glucose-6-phosphate 1-epimerase	2.22606	2.05229	2.16408	4.56813	1.75597	3.40801	1.10302	0.445175	0.601564	1.86112	1.7235	1.79034
Solyc01g099890.3	Translation machinery-associated protein 20	2.90141	3.52621	3.49097	7.2944	4.70085	5.1917	4.51648	3.61573	5.33063	4.18281	5.13272	4.35524
Solyc02g069350.3	0	6.9593	6.56849	10.7567	17.5686	12.2791	14.8036	8.91648	6.2632	8.36679	9.6492	11.7674	12.1246
Solyc02g090480.3	Peptidyl-prolyl cis-trans isomerase CYP40	0.386358	0.450962	0.370786	1.7481	0.330044	0.916213	0.155222	0.126177	0.24586	0.400563	0.777153	0.45521
Solyc01g008160.3	protein SLOW GREEN 1, chloroplastic	14.6825	17.7287	17.3848	28.0929	17.6706	14.5927	8.48877	13.1083	16.1536	18.1062	16.6045	14.0911
Solyc04g081840.3	UPF0496 protein At1g20180	0.236032	0.797377	1.03229	0.927013	0.135641	0.505121	0.049072	0.047142	0.216522	0	0	0
Solyc01g087570.2	0	42.9763	61.1361	47.9524	80.8166	8.98732	31.5501	28.4673	10.2873	32.9549	27.9112	35.6869	25.5833
Solyc01g111800.3	Probable polyamine transporter At1g31830	4.4107	4.02232	5.37555	6.6884	4.44251	3.66238	3.18748	5.85295	3.65949	4.54949	3.82664	4.35207
Solyc01g090840.3	Zinc finger protein ZAT9	3.57989	3.9202	4.3122	12.2979	6.66731	3.80586	0.343324	1.64911	2.64131	1.62428	1.91537	1.74356
Solyc02g038740.3	3-hydroxy-3-methylglutaryl-coenzyme A reductase 2	3.41853	4.33292	2.62976	15.0822	3.60166	2.06517	2.78388	5.75067	5.53004	5.4304	4.45276	5.06994
Solyc04g072800.3	2,3-bisphosphoglycerate-dependent phosphoglycerate mutase 1	0.549486	0.6168	1.94992	2.89756	0.601624	0.518792	0.603678	0.591774	0.543601	0.424784	0.526944	0.492601
Solyc04g081350.3	Transcription factor E2FC	1.04972	0.592295	0.729544	2.72612	0.745587	0.769855	0.795718	0.388692	0.528963	0.640965	1.04084	0.614499
Solyc00g030520.3	Protein disulfide isomerase-like 5-4	3.82318	5.16102	3.95544	8.12531	6.58337	6.37829	6.34597	8.3092	9.17225	10.1627	8.30454	9.31026
Solyc00g160780.2	0	0.251541	0.252634	0	0.652029	0.689041	1.02279	0.230103	0.110527	0.225621	1.92984	1.17674	1.60472
Solyc01g009960.3	Stearoyl-[acyl-carrier-protein] 9-desaturase 6, chloroplastic	0	0.012771	0	0	0	0	0.072699	0.251424	0.04277	0.067746	0.108155	0
Solyc04g074670.3	O-fucosyltransferase 7	3.10166	3.36303	4.49515	5.878	4.53766	3.30565	5.68685	5.95577	5.58993	4.47975	5.1434	4.42195
Solyc01g094700.3	Glycerol-3-phosphate 2-O-acyltransferase 4	26.0563	17.0058	28.3893	0.942337	13.6014	16.5039	129.002	40.1077	20.8412	45.7597	34.7	41.1325
Solyc01g100760.2	0	24.7983	17.2818	25.352	0.765247	10.8062	8.05072	60.8401	19.6431	12.8616	38.3601	14.564	34.5822
Solyc03g078090.3	Pectinesterase 51	0.377247	0.05226	0.059602	0.1405	0.137054	0.180953	1.04123	0.04287	0.02917	0.152476	0.110647	0.027663
Solyc01g088390.3	0	1.96908	1.96277	2.42506	1.71098	1.7626	1.91687	2.50552	2.55336	3.30329	3.58112	2.7232	3.63635
Solyc00g110870.3	Probable inactive receptor kinase At4g23740	0.864361	0.65933	0.764489	0.413603	0.645533	0.819522	2.66484	0.82931	0.711503	2.07524	2.31495	2.47792
Solyc01g109180.3	Long chain acyl-CoA synthetase 2	4.3549	2.58118	2.52225	0.569726	1.03396	1.03042	18.2915	2.5469	2.40008	7.61423	5.3671	6.90647
Solyc03g005320.3	3-ketoacyl-CoA synthase 11	1.64002	1.35301	1.09023	0.173968	0.077137	0.344705	9.49372	2.67017	6.97751	9.00298	9.1388	8.59429
Solyc01g067700.3	0	0.611775	0.904583	0.739683	1.26644	0.537122	0.909187	1.12704	0.39202	0.476332	1.15891	1.62612	1.3913
Solyc01g096040.3	Aspartyl protease family protein 2	47.1041	44.8384	35.6816	53.9493	32.1162	36.6035	35.2583	27.7537	39.063	96.2662	85.0511	86.0638
Solyc01g006870.3	Iron-sulfur cluster co-chaperone protein HscB homolog	6.95207	7.55114	10.1502	5.2294	10.5488	9.39392	11.616	10.6073	8.57306	13.2485	12.8793	12.2971
Solyc01g094750.3	Cytochrome P450 86A22	0.964161	0.59715	0.239285	0.052068	0.084651	0.292309	3.06858	0.670783	0.738692	2.38009	1.09345	2.27243
Solyc04g008650.3	Inactive leucine-rich repeat receptor-like serine/threonine-protein kinase At1g60630	0.351261	0.094981	0.232125	0.145916	0.135221	0.101193	1.3131	0.838504	0.643764	1.14447	0.610472	0.811607
Solyc02g090750.3	ATP-dependent RNA helicase FAL1	3.11387	2.68898	3.50008	3.206	2.17689	1.65039	3.128	3.22877	2.08822	3.69014	5.35281	4.39384
Solyc02g071720.2	GDSL esterase/lipase At1g29670	0.571315	0.771041	0.347654	0.46279	1.18503	0.630425	2.36813	2.23578	2.68232	2.07363	4.51775	2.29695
Solyc04g070960.2	Dof zinc finger protein DOF3.5	0.035795	0.031457	0.097378	0	0.051855	0.023939	0.235351	0.240841	0.145484	0.214549	0.237862	0.214086
Solyc02g090740.3	Protein DETOXIFICATION 48	3.74731	3.20465	5.34416	8.49535	3.74283	2.42171	6.84102	5.3493	8.22613	6.64182	9.87171	6.66692
Solyc03g006330.3	Receptor-like protein 4	2.32831	1.76998	3.93412	2.45914	1.50435	2.58771	5.72184	4.98813	4.29794	8.41611	7.23501	8.56205
Solyc01g088400.3	Very-long-chain aldehyde decarbonylase CER1	6.72082	7.15216	9.76211	0.185333	1.93844	1.68311	10.2467	3.66523	2.25526	22.9065	16.3083	20.1101
Solyc02g077330.3	GDSL esterase/lipase At5g45950	31.9649	19.4293	29.2489	1.19736	6.19038	7.55241	50.1781	6.02815	6.19412	55.9146	58.4826	49.5465
Solyc01g079240.3	Long chain acyl-CoA synthetase 1	14.7221	12.2685	14.106	1.62231	1.57204	2.34167	48.8193	23.3077	23.3766	19.1535	20.8457	18.4034
Solyc04g007530.3	Protein DETOXIFICATION 14	2.07976	1.07853	1.55702	0.146814	0.143213	0.363626	13.8491	6.7941	4.86175	6.34417	3.32406	5.40546
Solyc03g115120.1	DNAJ protein JJJ1 homolog	2.15687	1.89261	2.36654	0.711124	0.382721	0.315819	3.16725	0.823027	1.24732	3.43533	2.02768	3.04166
Solyc01g111950.3	Proline-rich receptor-like protein kinase PERK8	0	0	0	0	0.01024	0	1.00021	0	0	0.051781	0.031	0.010334
Solyc05g007710.3	Transcription factor MYB106	0	0	0	0	0	0.016719	0.553852	0.051491	0	0.066596	0.033225	0
Solyc01g108250.3	Protein CYPRO4	16.8194	23.3877	18.4704	10.5759	12.3311	13.4881	9.12179	9.31161	19.2401	7.63085	10.8513	7.60141
Solyc03g113880.3	Putative DNA glycosylase At3g47830	2.25281	1.86332	2.55878	1.8811	2.05437	2.51185	1.86165	2.12118	2.71687	1.63396	1.731	1.1876
Solyc01g099650.3	Formin-like protein 11	0.519619	0.260939	0.899876	0.347421	0.195519	0.311098	0.190982	0.006795	0.020807	0.382308	0.322271	0.203895
Solyc01g105060.3	0	27.3994	31.4324	32.9762	17.8471	29.3764	28.1544	16.8914	17.2559	16.6302	23.3052	20.074	19.1114
Solyc02g072050.1	0	0.01687	0	0.038646	0	0	0	0.03858	0	0.018914	0.089878	0.08968	0
Solyc03g114770.3	Protein MICROTUBULE BINDING PROTEIN 2C	0.063104	0.063378	0.086738	0.068156	0.079781	0.135046	0.072157	0.027728	0.028301	0.053793	0.053674	0.093934
Solyc01g088580.1	Putative invertase inhibitor	0	0	0	0	0	0	0	0	0	0	0.055579	0
Solyc01g066080.2	Crocetin glucosyltransferase, chloroplastic	0	0	0	0	0	0	0	0.109123	0	0	0	0
Solyc03g119020.2	0	0	0	0	0	0.066418	0	0.216256	0.484756	0.141363	0	0	0.268118
Solyc03g033860.1	0	0.03321	0.133417	0	0	0.419868	0.106607	0.075949	0.109443	0	0.035387	0	0.035311
Solyc03g112500.3	Galactinol--sucrose galactosyltransferase	0	0	0	0	0	0	0.051356	0	0	0	0	0
Solyc01g059950.1	DELLA protein GAIP-B	0.030137	0.030268	0	0	0.127006	0	0.241226	0	0	0	0	0
Solyc02g091070.3	Protein DETOXIFICATION 14	0.049395	0.016537	0.075439	0	0.312248	0.18499	0.178859	0.009043	0	0	0	0
Solyc01g110280.3	Protein DETOXIFICATION 46, chloroplastic	11.396	12.6134	9.42538	8.01417	6.0674	8.3545	4.57158	4.98793	4.58188	5.42843	4.83948	5.87594
Solyc02g023990.3	Uncharacterized oxidoreductase C663.09c	3.91225	4.98774	3.09115	3.22514	2.54039	3.2977	2.31892	2.71889	1.61133	3.59023	2.86924	4.1937
Solyc01g102720.3	0	1.26158	1.31076	2.56624	0.657798	1.30625	2.11799	6.36722	7.62216	5.63353	9.75774	9.7362	9.66727
Solyc02g076680.3	0	0.206506	0.398433	0.348586	0.316949	1.60886	1.84914	0.86996	0.567116	0.901761	2.65212	1.2538	2.34593
Solyc02g070840.1	0	0.138829	0	0.31804	0	0	0.14855	0.793728	0.152503	0.155654	1.47931	0.738022	1.18089
Solyc03g118310.3	Transcription factor ICE1	0.149665	0.043842	0.464297	0.222265	0.098551	1.09433	0.292359	0.178108	0.223738	0.598042	0.503898	0.470769
Solyc01g079680.3	Probable ATP-dependent DNA helicase CHR12	2.26623	2.95291	3.2448	2.11594	2.80546	2.90034	2.7482	3.1544	3.12596	2.73255	2.91992	2.91054
Solyc01g102820.3	2-C-methyl-D-erythritol 4-phosphate cytidylyltransferase, chloroplastic	50.0467	47.7869	53.1158	47.633	45.4252	61.4955	33.3657	46.2786	49.6408	44.8386	45.4739	45.8432
Solyc01g079570.3	Probable beta-D-xylosidase 2	0.306744	0.380566	0.981735	0.964672	0.484764	1.27428	0.113478	0	0	0.02884	0.009592	0
Solyc01g100980.3	Polygalacturonase At1g48100	0.499681	0.360706	1.77073	0.860122	3.19159	3.32499	0.160697	0.017153	0	0.049916	0.066408	0.016603
Solyc02g087410.3	ABC transporter B family member 15	0.093198	0.112323	0.170804	0.067106	0.346938	0.226041	0.014209	0.170629	0.09056	0.026482	0.019818	0.013212
Solyc02g030130.3	Subtilisin-like protease SBT2.2	0.034216	0.20619	0.078386	0.203256	0.450616	0.604105	0.352127	0.05638	0.230179	0.05469	0.345603	0.218286
Solyc02g014073.1	0	0	0	0	0	0	0	0	0.125712	0.064155	0.121943	0.060837	0.12168
Solyc02g030120.2	Subtilisin-like protease SBT2.2	0.243553	0.2599	0.418464	0.920681	0.721687	1.15645	0.400336	0.4682	0.785078	0.713685	0.8254	0.841623
Solyc02g080330.3	Cytochrome P450 77A3	0.066945	0.117663	0.038341	0.144609	0.017633	0.30444	5.62637	0.110309	0.037529	0.267503	0.071177	0.266925
Solyc01g005290.3	0	8.61456	7.62549	8.52952	17.82	10.6143	9.06157	7.17914	24.5399	44.3641	51.6534	61.3194	49.3683
Solyc01g103230.3	0	3.17671	3.27937	4.75339	4.67315	5.36348	6.90159	6.33611	7.45629	7.52919	9.78648	10.5686	9.86794
Solyc01g104190.2	0	18.1784	20.5396	29.2453	17.2477	28.5621	29.2447	24.72	28.9135	34.8893	29.4926	32.0113	32.9188
Solyc01g106055.1	Probable serine/threonine-protein kinase PBL9	0.291617	0.269453	0.280585	0.566933	0.675924	0.58663	0.987022	0.973836	0.95472	0.932209	1.15339	1.24026
Solyc02g087510.3	Serine/threonine-protein kinase D6PKL2	0.357466	0.782151	0.877408	0.675648	0.551472	0.478123	1.13866	1.06584	1.61747	1.27875	1.4931	1.35743
Solyc02g080480.3	Protein DETOXIFICATION 40	1.19744	1.70374	0.971547	6.78984	3.59551	3.49152	5.6823	4.89981	1.25306	2.3605	3.66025	2.64187
Solyc00g156980.3	Protein HOTHEAD	0.087606	0.043993	0.050174	0	0.046149	0	4.45774	0.096235	0	1.30689	0.372574	1.02463
Solyc03g121600.3	Protein HOTHEAD	0.214912	0.231263	0.334087	0.049739	0.064693	0.262813	11.7431	0.657653	0.516338	2.3391	1.43627	1.43633
Solyc00g188850.3	0	0	0	0	0	0	0	0.046481	0.401876	0.136726	0.216571	0.30253	0
Solyc01g107520.3	Basic secretory protease	1.01061	1.12778	2.05795	0.42448	1.0056	0.420537	2.6643	3.02209	2.45503	2.5127	2.44746	1.82076
Solyc04g074390.3	7-deoxyloganetin glucosyltransferase	0.014593	0.014656	0.016715	0.015761	0.015374	0	0.317035	0.336628	0.278139	0.155493	0.294785	0.046547
Solyc01g010080.3	Potassium channel KAT3	0.011894	0.023891	0	0.012846	0.125312	0.012727	0.544016	0.535689	0.333388	0.468933	0.480544	0.316162
Solyc01g099150.4	Probable linoleate 9S-lipoxygenase 5	0.072432	0.181868	0.072596	0.009779	0.009539	0.038752	2.69177	2.96387	1.40089	1.4375	1.5691	1.28999
Solyc02g037490.1	Probable acyl-activating enzyme 5, peroxisomal	0	0.01538	0.035082	0	0	0	0.087554	0.016822	0	0.032636	0.016282	0
Solyc03g114540.2	Protein STRICTOSIDINE SYNTHASE-LIKE 12	0	0	0	0	0	0	0	0	0.018852	0	0	0
Solyc02g014070.2	Probable serine/threonine-protein kinase PIX13	0	0	0	0	0.056974	0.08101	0.061836	0.130689	0.036379	0.126771	0.114992	0.126497
Solyc01g094380.2	0	0.016307	0.016377	0.018678	0	0	0	0.447504	1.34346	0.109697	0.278011	0.32941	0.208058
Solyc02g084370.1	Probable LRR receptor-like serine/threonine-protein kinase At4g36180	0.022523	0.067862	0.017199	0.154064	0.094917	0.136566	0.49791	0.008247	0	0.103998	0.015964	0.03193
Solyc03g005910.3	GDSL esterase/lipase At1g29670	0.039176	0.157385	0.044874	0	0	0.02096	0.582353	3.52886	1.42753	2.54642	3.47798	1.58287
Solyc03g114560.2	Protein STRICTOSIDINE SYNTHASE-LIKE 10	0	0.044184	0.025195	0.047514	0	0.023537	5.05553	5.82325	2.21958	4.38298	3.06365	3.29767
Solyc02g091740.3	Kinesin-like protein KIN-8B	2.53226	1.08402	4.24385	0.470777	1.41049	1.39921	2.46834	1.67585	1.51267	2.38865	2.262	2.21797
Solyc02g072220.1	0	0.808361	2.39696	2.38097	0.956228	2.55499	2.43015	1.1004	0.042285	0.431586	0.492206	0.73668	0.613929
Solyc01g106780.3	Pyruvate kinase isozyme A, chloroplastic	1.48849	2.00372	2.25843	1.16155	2.43855	1.55103	3.99221	5.4104	4.70085	4.12714	4.88032	4.3088
Solyc02g084680.2	Protein EXPRESSION OF TERPENOIDS 1	0.259241	0.380538	0.319788	0.150767	0.630296	0.384085	2.87312	1.33626	1.52038	1.0837	1.37814	1.08136
Solyc03g007050.3	LRR receptor-like serine/threonine-protein kinase ERL1	0.050385	0.023813	0.091661	0.009603	0.006245	0.028542	4.26674	1.57252	1.3159	2.11594	2.02303	1.86871
Solyc01g065570.2	Chaperone protein dnaJ 49	0.049669	0	0	0	0	0	0.056795	0	0.055689	0.052925	0.079213	0.052811
Solyc04g015820.1	0	2.45142	0.8953	4.33958	0.120349	0.586986	2.62309	9.68348	9.18029	4.49758	4.27442	3.67263	4.97605
Solyc04g025510.3	Non-structural maintenance of chromosomes element 4 homolog B	0	0	0	0.014351	0.055997	0.014218	0.319069	0.86118	0.283059	0.382284	0.579224	0.452098
Solyc04g056420.1	Peroxidase 3	0	0	0	0	0	0	0	0.033951	0	0	0	0
Solyc05g046205.1	Kirola	0	0	0	0	0	0	0.215189	0.103363	0.316496	0.451189	0.400172	0.200095
Solyc04g012020.1	Acylsugar acyltransferase 3	0	0	0.021701	0	0	0	0.454929	0.020811	0.021241	0.100937	0.141	0
Solyc01g009890.1	Glutaredoxin-C1	0	0	0	0	0	0	0.147839	0	0	0	0	0
Solyc02g065020.2	0	0.057123	0	0.032716	0	0	0	0	0	0	0.015217	0.075918	0
Solyc05g046170.1	MLP-like protein 28	0	0	0	0	0	0	0	0	0.139631	0	0.13241	0
Solyc00g029190.3	Loganic acid O-methyltransferase	0.046248	0.015483	0.035316	0.049951	0.032484	0.032991	4.31879	1.59184	2.55809	1.29772	1.26207	0.967086
Solyc04g080970.3	Protein SHI RELATED SEQUENCE 1	0	0	0	0	0	0	0.275954	0.096401	0.024598	0.140266	0.209935	0.069981
Solyc01g028800.2	Pumilio homolog 12	0	0.007777	0	0	0	0.024856	0.008854	0.008506	0.008682	0.008251	0	0
Solyc00g032947.1	S-adenosyl-L-methionine:benzoic acid/salicylic acid carboxyl methyltransferase 2	0.074943	0.150537	0.085843	0.161885	0.789575	0	2.22806	1.97579	1.34441	0.958278	1.5936	1.51399
Solyc00g278110.3	Very-long-chain aldehyde decarbonylase GL1-5	0.018959	0	0.021717	0.020477	0.03995	0	0.281833	0.374885	0.276344	0.383848	0.141105	0.443495
Solyc01g005280.3	Sec14 cytosolic factor	0.702784	0.317627	0.885499	0.607238	1.0366	2.36879	2.93317	2.00722	1.61531	2.80823	3.32508	2.09228
Solyc03g025760.3	0	0.19275	0.137385	0.377469	0.107448	0.039305	0.086491	0.447915	0.266377	0.21611	0.490279	0.310706	0.495831
Solyc02g085300.3	CRAL-TRIO domain-containing protein C23B6.04c	1.64805	1.1608	2.28001	2.17297	2.20988	2.06118	0.881058	1.78687	2.97565	0.889455	1.22883	1.29716
Solyc04g010200.1	ABC transporter G family member 6	0.011778	0	0	0.025442	0.14891	0.025206	1.6835	0.116445	0.066028	0.627523	0.463342	0.3757
Solyc01g097470.3	0	0.048208	0.024209	0	0	0.025395	0	0.716615	0.820826	0.729683	0.847585	1.12762	0.69198
Solyc03g070380.3	Salicylic acid-binding protein 2	0.051533	0	0.059028	0	0	0.110283	0.147315	0	0.028889	0	0.109581	0.027396
Solyc04g078590.3	Probable inactive receptor kinase At5g67200	0.051192	0.036724	0.092144	0.031594	0.01541	0.054776	1.12054	0.080334	0.073794	0.179229	0.132181	0.139963
Solyc02g031920.3	Pathogen-related protein	0.033123	0	0.037941	0.214651	0.034898	0	0	0.036386	0.66848	0.211771	0.176086	0.704377
Solyc04g055260.3	S-adenosyl-L-methionine:benzoic acid/salicylic acid carboxyl methyltransferase 2	0.074394	0.149435	0.170429	0.24105	0.607441	2.0299	1.29727	1.22583	1.06348	1.24853	0.731647	0.870107
Solyc01g091660.3	Short-chain dehydrogenase reductase 3b	0	0	0	0	0	0	0.07034	0	0.13794	0.218494	0.021801	0.043604
Solyc04g007010.3	Kirola	0.557957	0.186794	0.042607	2.16945	0.901364	0.437821	20.3736	4.98505	19.4763	9.79008	10.2035	10.3622
Solyc04g007767.1	0	0	0	0	0	0	0	0	0.027523	0.252823	0.053395	0.026639	0.05328
Solyc04g050950.3	MLP-like protein 31	0.041445	0	0	0	0	0	0.379125	0.136581	0.278806	0.132486	0.088129	0.440666
Solyc04g010320.1	Cytochrome P450 89A9	0	0	0	0	0	0	0.077623	0.018643	0.019028	0.018084	0.018044	0.108268
Solyc11g007390.1	Beta-D-glucosyl crocetin beta-1,6-glucosyltransferase	0.038493	0.038661	0.132276	0	0.324443	0	0.132048	0.08457	0.215793	0.123052	0.12278	0.368357
Solyc02g068400.3	Polygalacturonase QRT3	0.046192	0.262893	0.105821	0.515531	0.210888	0.378938	0.264095	0.186054	0.069054	0.164069	0.098224	0.507514
Solyc03g078810.3	UDP-glycosyltransferase 76B1	0	0	0	0	0	0	0	0	0	0	0	0
Solyc01g108810.3	Polyneuridine-aldehyde esterase	0	0	0	0	0	0	0	0	0.035166	0.033421	0	0
Solyc01g104180.2	Elongation of fatty acids protein 1	0	0	0	0	0	0	0	0	0	0	0	0.024602
Solyc02g080830.1	Probable F-box protein At4g22030	0.040714	0.040891	0.023318	0.021987	0	0	0	0.044724	0.091297	0	0	0.04329
Solyc01g010910.2	Transcription factor MYB106	0	0	0	0	0	0	0.66496	0.026617	0.013584	0	0	0.025763
Solyc01g005360.3	Loganic acid O-methyltransferase	0.024762	0	0.028363	0.026744	0.078265	0.052992	0.566286	0.516816	0.166577	0.211083	0.579196	0.210627
Solyc01g094110.3	13S globulin seed storage protein 2 basic chain	0	0	0	0	0	0	0.082765	0	0	0	0	0
Solyc01g094100.2	Cytochrome P450 704C1	0	0	0	0	0	0	0	0	0.015834	0.135432	0	0.030031
Solyc03g044930.2	Kirola	0.124334	0	0.023736	0.067144	0	0	0.071086	0.045527	0.255572	0.309135	0.066097	0.110167
Solyc04g007685.1	MLP-like protein 31	0.367698	0.415458	0.59228	0.186157	1.10166	1.52461	0.170808	0.189336	0.103065	0.195903	0.146603	0.354307
Solyc04g007115.1	0	0	0	0	0	0	0	0	0	0.545683	0	0	0
Solyc01g104185.1	Fatty acyl-CoA reductase 3	0.016814	0.033774	0.048148	0.05448	0.053143	0.017991	0.230712	0.046175	0.094258	0.214994	0.196643	0.116204
Solyc01g104200.3	Probable fatty acyl-CoA reductase 4	0	0	0.042732	0	0.196524	0	0.29861	0.040981	0	0.755295	0.475975	0.277665
Solyc03g114530.3	Protein STRICTOSIDINE SYNTHASE-LIKE 11	0.016338	0	0	0.335275	0.034426	0.034964	0.018682	0	0	0.017409	0	0
Solyc03g026360.1	0	2.27726	1.21505	1.46726	2.61329	1.72446	2.89361	4.15006	7.03565	3.27135	2.12324	4.69109	3.48065
Solyc02g093500.3	GDSL esterase/lipase At5g14450	0.033739	0.135543	0.173909	0.01822	0.21328	0.054153	0.347217	0.555938	0.851136	0.269635	0.35872	0.448421
Solyc04g007190.3	Acyl-acyl carrier protein thioesterase ATL3, chloroplastic	0.03619	0	0	0	0	0	0	0	0	0.077126	0.076956	0.153919
Solyc07g016040.2	0	0	0	0	0	0	0	0.078728	0	0	0.220092	0	0.073206
Solyc03g116620.3	Phospholipase D alpha 1	0.006425	0.012906	0.036799	0.020819	0.060925	0.096253	0.014694	0.063524	0	0.02054	0	0.013664
Solyc11g065460.1	0	0	0	0	0	0	0	0	0.046983	0	0.045575	0	0
Solyc01g087590.3	Polyamine oxidase 1	2.21333	6.07127	5.77925	8.10978	3.77365	4.25278	3.6194	1.15031	15.1829	1.69909	5.69331	1.94847
Solyc03g083990.1	14 kDa proline-rich protein DC2.15	0	0	0.078228	0	0	0	0.859019	0	0	0	0	0
Solyc01g096560.2	CO(2)-response secreted protease	0.184887	0.218459	0.087202	0.446363	0.40104	0.535315	0.211412	0.11947	0.158519	0.069533	0.161885	0.127201
Solyc04g051490.3	Crossover junction endonuclease EME1B	0.144807	0.250474	0.184298	0.243289	0.254274	0.309895	0.128786	0.035349	0.081179	0.120012	0.111194	0.128307
Solyc03g114860.3	Probable UDP-arabinopyranose mutase 2	0.738536	0.352329	0.16919	1.7748	2.91787	1.83734	1.83677	0.263666	0.372619	0.216413	0.078522	0.353366
Solyc03g006780.2	G-type lectin S-receptor-like serine/threonine-protein kinase At1g11410	0.014814	0	0.050905	0	0	0	0.88083	0.374277	1.01316	0.220991	0.141752	0.283517
Solyc03g111400.1	Adenine/guanine permease AZG2	0	0	0	0	0	0.034002	0.018168	0	0.035628	0.01693	0.016893	0.016894
Solyc03g118527.1	0	0	0	0	0	0	0	0.023428	0	0	0.010916	0.010892	0.010892
Solyc07g055495.1	Cytochrome P450 CYP72A219	0	0.042106	0.240105	0	0.044169	0.044859	0.047938	0.092106	0.094009	0	0	0
Solyc04g005260.2	0	0.052275	0	0	0	0	0	0.418422	0.172272	0.322357	0.027851	0	0
Solyc01g088770.3	0	13.2834	16.5131	23.2486	16.5039	22.5094	20.6246	13.1178	18.0102	28.7971	17.4702	15.7033	19.4572
Solyc01g079820.3	Peroxiredoxin-2F, mitochondrial	49.0176	43.564	39.9714	69.3915	54.5296	87.4517	50.5306	58.0373	63.1124	52.5441	50.6944	54.8579
Solyc01g097020.3	0	13.5008	13.5779	17.0192	19.812	25.781	22.9254	17.0527	19.7069	22.2941	18.7643	18.2353	18.3336
Solyc02g089820.3	Cyclin-B1-2	72.2759	81.6019	101.328	89.0076	116.928	111.6	77.5349	99.2631	99.6175	86.5758	85.6365	83.2086
Solyc02g068130.3	Mitochondrial import receptor subunit TOM20	25.0087	24.4795	32.7989	29.9835	33.988	34.0092	31.0174	38.0248	39.6708	36.7719	36.2968	37.3115
Solyc05g008600.3	Fructose-bisphosphate aldolase 3, chloroplastic	29.035	37.4656	41.4787	47.8498	65.8096	58.1361	46.2748	60.7173	51.8599	53.7211	49.7002	50.8486
Solyc01g100750.2	0	0.170279	0.478854	0	0.110347	0.03588	0.036441	3.58263	0.823027	0.534565	0.616907	0.289669	0.579364
Solyc01g106330.3	Fatty acid amide hydrolase	0.364152	0.256014	0.125134	0.301534	0.844049	0.506547	17.8911	1.2134	1.48344	7.41132	6.31088	6.47896
Solyc02g088517.1	UDP-glycosyltransferase 708C1	0.643444	0.396083	0.808353	0.067254	0.174945	0.111049	8.18824	3.80772	2.44354	2.87522	3.26611	3.24419
Solyc01g111145.1	Proline-rich protein 4	61.4785	35.4331	47.3	4.83976	22.3937	27.3544	437.465	17.6567	5.63173	364.294	246.21	356.171
Solyc03g006970.1	Subtilisin-like protease SBT1.3	1.4187	1.73176	1.66254	0.565764	0.540391	1.24947	10.4821	3.02098	2.56949	9.38427	6.49764	8.43572
Solyc03g111150.3	0	1.27028	2.42757	2.48569	1.75308	2.26772	1.69904	4.11548	3.12028	2.51219	2.83873	2.66364	3.54544
Solyc01g005990.3	Non-specific lipid transfer protein GPI-anchored 14	9.83936	5.81301	7.95559	2.10568	2.85639	4.20483	42.3914	23.3571	19.0922	81.2465	69.4075	78.3178
Solyc03g025320.3	BAHD acyltransferase DCR	32.4949	21.0176	32.991	5.09386	15.1099	12.4735	164.399	44.3955	47.8735	128.956	113.629	111.946
Solyc01g005295.1	0	10.2832	11.0873	9.3538	12.9031	7.0103	9.87064	2.76671	29.237	27.976	46.408	53.5409	44.0567
Solyc02g062560.3	ToMV susceptible protein tm-1(GCR26)	7.45578	7.04035	8.5758	6.80949	6.51138	8.29966	10.3277	7.46114	6.23175	13.9003	12.3261	13.1316
Solyc01g080070.3	Heavy metal-associated isoprenylated plant protein 32	2.14193	2.98783	2.33078	2.09492	2.63278	5.09315	10.3139	3.84308	6.03048	12.5403	11.8294	11.4125
Solyc02g088510.3	Probable mitochondrial saccharopine dehydrogenase-like oxidoreductase At5g39410	1.59223	1.26526	1.74364	0.415751	1.60378	1.02972	3.40122	2.15269	3.13881	3.46782	3.34855	2.92081
Solyc03g097530.3	TPD1 protein homolog 1	0.407889	0.468185	0.600703	0.377609	0.184174	0.249401	2.76512	1.53622	2.7766	2.94929	4.05794	3.0978
Solyc02g083720.3	MLO-like protein 4	0.165449	0.055389	0.105285	0.258115	0.038736	0.039341	12.3181	8.58244	8.2857	11.949	12.2158	12.3727
Solyc02g082615.1	Uncharacterized mitochondrial protein AtMg01250	0.107854	0.144431	0.329442	0.116489	0.164135	0.205168	0.849589	0.539732	0.497138	0.676784	0.67529	0.739031
Solyc02g085670.3	NEDD8-conjugating enzyme Ubc12	3.09028	2.92673	4.12067	1.68045	5.26185	3.98274	6.76255	6.78462	6.86215	7.9231	8.45398	8.08421
Solyc01g108110.3	Glycoprotein 3-alpha-L-fucosyltransferase A	1.84736	2.00559	2.60979	1.24466	2.47461	2.18381	4.05379	4.74476	4.02415	4.27442	3.92828	4.66739
Solyc03g121320.3	Uncharacterized protein At1g51745	2.28632	2.71549	2.61885	1.82384	3.1884	2.48703	4.75134	4.08513	3.80788	4.34678	4.04468	4.03478
Solyc01g011510.3	Aldehyde dehydrogenase family 3 member F1	9.39356	7.25837	9.7569	1.52264	2.79861	1.61965	56.6925	52.4907	38.1349	37.1757	36.3836	38.5627
Solyc05g008340.3	Beta-glucuronosyltransferase GlcAT14A	2.12606	2.18139	3.27624	1.05727	3.36798	2.37314	5.22943	4.45252	4.03004	5.29692	4.4396	5.78963
Solyc03g117720.3	AP2-like ethylene-responsive transcription factor At1g16060	0.260126	0.487679	0.417143	0.262221	0.292331	0.222673	1.13029	1.12394	2.02212	1.4783	1.0694	1.16165
Solyc03g063290.3	0	10.222	10.8668	14.3107	6.9406	12.3441	14.3279	14.8328	19.0103	18.3977	20.0965	19.3212	20.6569
Solyc02g077710.1	Protein E6	27.529	38.3361	65.2433	34.5861	55.4581	116.374	207.08	40.0314	20.7061	113.705	97.1263	106.581
Solyc03g093360.3	PLAT domain-containing protein 1	0.377779	0.347803	0.03606	0.340019	0.33168	0.269489	40.0299	3.28534	5.9299	22.073	18.7441	21.0546
Solyc01g102480.3	Protein LAZ1 homolog 1	5.27174	5.81427	5.68914	6.28787	5.67463	6.24695	8.22629	7.99852	7.23566	7.95602	6.92516	7.22659
Solyc02g083725.1	MLO-like protein 4	0.0239	0	0.054752	0	0.02518	0	3.27945	2.36287	0.911081	4.22751	2.87141	3.68473
Solyc04g080360.3	Probable methyltransferase PMT28	14.1166	14.6388	14.9353	12.504	17.3797	13.7922	34.2481	27.2048	22.9576	35.1211	35.3045	34.6141
Solyc01g016540.2	0	0	0.015928	0.090826	0.137027	0.050125	0.067877	0	0.017421	0	0.016898	0.016861	0
Solyc01g107730.3	Cyclin-D3-3	1.27105	0.953584	0.613939	1.93516	0.855111	2.52347	0.280173	0.117756	0.206037	0.293722	0.325637	0.537326
Solyc02g071100.3	Probable purine permease 10	1.48297	1.27384	1.89982	1.36987	2.11748	3.23627	1.58417	1.0503	0.721962	1.43466	1.30701	1.57679
Solyc02g071340.2	ABC transporter B family member 9	0	0	0	0	0	0	0	0	0	0	0	0
Solyc04g008150.2	Putative late blight resistance protein homolog R1B-16	0.007259	0.00729	0.008314	0.03136	0.053533	0	0.423307	0.079737	0	0.177897	0.123482	0.084898
Solyc01g091050.3	Pectinesterase 2	0.908313	0.32678	0.590089	0.014642	0.142831	0.333644	53.2798	29.2186	15.0327	22.781	24.0135	18.5803
Solyc02g069740.3	Probable lysine-specific demethylase JMJ14	0.108995	0.084589	0.073773	0.235441	0.151371	0.25976	0.373894	0.375518	0.538809	0.248119	0.184362	0.284457
Solyc01g005270.3	CRAL-TRIO domain-containing protein YKL091C	5.27133	4.99405	7.43858	5.57596	9.64742	10.4668	7.08396	5.76071	6.45856	8.10693	7.80014	8.20497
Solyc02g084390.3	Kinesin-like protein KIN-7G	3.54397	5.1799	7.48351	3.49316	10.5867	10.7444	5.4032	2.57163	2.51977	9.96275	9.97139	9.7957
Solyc02g083390.3	Probable prolyl 4-hydroxylase 10	21.6684	21.8792	32.8048	17.087	31.5609	26.8325	23.1385	23.3135	24.2728	26.0397	24.0881	25.3657
Solyc01g073940.3	Zinc finger CCCH domain-containing protein 14	1.91095	2.11894	2.69498	1.92077	2.66502	1.91475	4.23126	5.30254	4.49563	3.63698	4.27488	3.51167
Solyc02g063140.3	3-ketoacyl-CoA synthase 6	1.1076	0.931649	1.11011	0.164488	0.233387	0.207404	4.52775	4.95806	3.50819	5.5913	5.63785	5.00511
Solyc01g068080.3	Tetraketide alpha-pyrone reductase 2	0.193838	0.168723	0.414456	0.71181	0.680737	1.25829	3.87142	1.77442	1.15909	1.25305	2.10212	1.34652
Solyc03g078800.2	7-deoxyloganetic acid glucosyltransferase	0.098759	0	0.056561	0	0.104049	0.132093	0.338781	0.298337	0.44291	0.105234	0.262503	0.105006
Solyc02g090690.2	Uncharacterized membrane protein At3g27390	0.073782	0.065869	0.159636	0.06198	0.017274	0	2.19355	1.9542	1.37874	1.33653	1.56892	1.38594
Solyc01g104550.3	Probable WRKY transcription factor 9	0.029057	0.038911	0.033283	0.020922	0.020409	0	1.72774	1.91516	1.28143	0.959831	1.37993	1.3594
Solyc03g033680.1	Protein EXPRESSION OF TERPENOIDS 1	0.217142	0.290781	0.082908	0.078175	0.305032	0	3.72442	1.98775	1.70421	1.54253	1.38521	1.46223
Solyc03g118190.3	Ethylene-responsive transcription factor ERF114	0.1377	0.242022	0.118296	0.148724	0.290153	0.036836	1.77137	1.77734	0.887734	0.733641	1.61045	0.878467
Solyc01g066640.2	0	1.32679	0.559346	0.712977	0.283065	0.604017	1.27949	1.34857	1.74538	1.67125	1.98977	1.18426	2.19447
Solyc01g005490.3	IAA-amino acid hydrolase ILR1-like 7	7.38555	8.22945	9.98465	8.88405	17.2989	11.6845	24.6286	19.8125	20.3107	17.3608	16.2609	17.5592
Solyc02g090930.3	Triacylglycerol lipase OBL1	0.632933	0.428717	0.488946	2.49595	2.68286	0.976507	29.2019	14.3744	10.034	11.7633	9.56205	9.29643
Solyc04g007650.3	Putative 1-phosphatidylinositol-3-phosphate 5-kinase FAB1C	0.170236	0.085488	0.134639	0.004378	0.068326	0.112764	1.10306	0.636703	0.404457	0.777416	1.06012	0.616279
Solyc01g094090.3	3-hydroxyisobutyryl-CoA hydrolase 1	0.444566	0.157588	0.47927	0.833214	0.592364	0.461706	7.58033	7.88551	5.4829	5.23872	6.43663	3.92055
Solyc02g081690.1	UDP-glycosyltransferase 43	0.245974	0.264689	0.482999	0.113857	0.888517	1.4852	1.18532	1.06151	0.55157	0.823748	1.6999	0.6912
Solyc01g097930.3	Cysteine synthase	0.596087	0.165153	0.32962	0.355205	0.454772	0.065982	13.0915	11.0639	6.54502	6.17647	6.9933	5.07037
Solyc03g006450.1	1,4-dihydroxy-2-naphthoyl-CoA thioesterase 1	0	0.053158	0	0	0.278819	0	4.59966	3.72108	1.2462	2.87633	2.81371	2.53246
Solyc03g096460.3	PLAT domain-containing protein 2	34.0758	24.3348	39.6478	27.984	26.3771	53.2906	11.4895	7.53075	7.68634	12.2466	16.3284	10.7551
Solyc03g025560.3	Dehydrodolichyl diphosphate synthase CPT3	8.06113	7.10241	8.2002	5.59478	10.4552	5.38712	9.61693	9.46253	9.16861	10.4192	11.3245	9.65408
Solyc04g077180.2	Putative lipase ROG1	0.192873	0.279805	0.392755	0.381909	1.17407	0.676465	0.66163	0.706236	0.408469	0.582302	0.4557	0.307612
Solyc04g077210.3	Homeotic protein knotted-1	0	0	0	0	0.016066	0	0	0	0	0	0	0.016214
Solyc02g090870.1	0	4.85418	4.9808	4.9825	3.31363	4.07366	3.59764	9.01069	10.8493	11.2855	11.4197	11.3945	9.76395
Solyc05g007270.3	0	3.38868	3.97381	5.18261	3.28171	4.97635	3.68675	6.71061	7.99602	7.93835	5.45663	5.07222	5.39452
Solyc01g007080.3	Aluminum-activated malate transporter 8	0.013837	0.069488	0.0317	0.014945	0	0	0.221518	0	0	0	0.044137	0
Solyc02g077260.3	Protein IQ-DOMAIN 1	0.021198	0.053225	0.109264	0.160265	0.1005	0.20414	3.10259	1.60672	0.796192	1.24232	1.37481	1.23964
Solyc03g006150.2	Myb family transcription factor MOF1	0.024382	0	0	0	0	0	1.81217	1.25881	0.847433	0.493623	1.39983	0.440709
Solyc03g020030.3	Proteinase inhibitor type-2	0.524782	0.031004	0.141437	0	0.032523	0.033031	6.0007	4.88307	4.25713	0.953912	0.754881	0.722093
Solyc03g114800.1	Flavonol 3-sulfotransferase	0.080144	0.6976	0	0.981015	0.844372	0.657464	4.70428	0.352152	1.01838	4.07067	3.46521	2.58483
Solyc02g072210.1	0	3.59726	6.2473	5.06472	3.56148	3.07934	2.84678	2.61368	1.07022	1.93259	1.95648	1.87249	1.71321
Solyc02g092820.3	Probable indole-3-acetic acid-amido synthetase GH3.1	0.01313	0.092306	0.015039	0	0.013833	0.014049	0.510447	0.230765	0.058883	0.293798	0	0.293163
Solyc02g014090.3	0	16.4631	18.4023	17.5262	18.0026	15.7027	14.8799	15.8073	14.7351	15.7907	13.4628	16.9513	15.8762
Solyc02g031940.2	Pathogen-related protein	0	0	0	0.050302	0	0	0	0	0.026109	0.024813	0	0
Solyc02g080360.1	0	0	0.063003	0.071854	0	0.528723	0.73835	0.502107	0.757997	0.351663	0.267371	0.200086	0.533587
Solyc01g106880.3	0	5.44884	5.74111	4.67143	9.15254	6.25141	5.44588	9.34584	11.3927	11.094	6.65207	5.02025	5.21597
Solyc01g009010.3	4-diphosphocytidyl-2-C-methyl-D-erythritol kinase, chloroplastic/chromoplastic	23.1242	21.9481	25.7034	21.9833	24.8265	25.7025	22.659	25.6346	25.2507	24.6403	27.8779	27.9832
Solyc03g025670.3	0	10.288	15.7861	12.6681	5.09283	29.5065	14.4944	8.88833	11.4897	10.2852	8.19144	7.83914	8.56876
Solyc01g006540.3	Linoleate 13S-lipoxygenase 2-1, chloroplastic	3.6015	1.84421	2.59102	2.97965	4.11218	1.25293	138.649	122.098	58.0733	70.1171	64.3506	59.4679
Solyc02g092410.3	Adenylyl-sulfate kinase, chloroplastic	0.569369	0.256344	0.112445	0.424105	0.351648	0.48319	9.87805	8.32498	6.18562	3.1381	3.31905	2.69293
Solyc01g081340.3	S-adenosyl-L-methionine:benzoic acid/salicylic acid carboxyl methyltransferase 2	0.345361	0.216789	0.148347	0.746021	0.568534	0.046193	15.6729	11.8319	7.76855	6.39408	6.28817	7.68845
Solyc05g010720.3	Enoyl-CoA delta isomerase 1, peroxisomal	0.537686	1.0029	1.40774	1.49331	1.98271	1.3356	4.83076	6.26508	3.81087	1.92344	2.12336	1.85803
Solyc03g045140.3	Sphingolipid C9-methyltransferase	6.34108	3.91385	4.89743	8.18726	7.92117	8.82582	3.88914	4.15218	3.0183	6.43403	5.38036	7.37912
Solyc03g093800.1	0	82.5982	81.28	87.9852	184.348	62.1412	54.2418	55.2368	93.3545	70.6099	55.5408	53.0087	46.7335
Solyc01g112120.3	Probable flavin-containing monooxygenase 1	0.038262	0	0	0.123974	0.020156	0.040941	0	0	0.021449	0.061155	0.02034	0
Solyc01g005350.3	Loganic acid O-methyltransferase	0.482247	0.220156	0.125542	0.260427	0.369513	0.023455	9.97591	10.9321	9.68331	5.37223	5.29045	4.61479
Solyc04g007825.1	MLP-like protein 34	0.21028	0.134396	0.06569	1.50721	1.73207	0.961385	57.7949	21.3143	13.0957	19.8605	46.0356	13.7198
Solyc03g111510.3	E3 ubiquitin-protein ligase AIRP2	0.149665	0.075158	0.321436	0.060618	0.078841	0.020018	0.577586	0.184958	0.524386	0.099674	0.258579	0.35805
Solyc01g099990.3	F-box protein PP2-B15	0.021014	0.211051	0.02407	0	0.044279	0	0.216256	0.046167	0.801058	0.246307	0.335132	0.312804
Solyc01g079850.3	Protein trichome birefringence-like 11	0.327926	0.30335	0.276773	0.512628	0.600066	1.01573	2.5952	2.98609	1.62548	1.89426	1.4405	1.43139
Solyc02g083700.3	Alpha-mannosidase, light subunit	0.035033	0.056296	0.07223	0.022702	0.383856	0.142446	0.352515	0.330956	0.086412	0.238909	0.245831	0.156445
Solyc01g097280.2	Wound-induced protein WIN1	1.90889	2.71893	1.86849	0.674744	0.329097	1.67119	38.1783	68.0927	72.3402	38.7579	33.3955	38.4896
Solyc03g115220.3	Flavonoid 3'-monooxygenase	0.765163	0.968964	0.622407	0.227565	0.712685	0.557696	6.72053	5.48173	5.69445	3.88759	4.27988	3.33681
Solyc05g010320.3	Chalcone--flavonone isomerase	1.3273	1.89634	1.19915	1.25184	0.98479	1.88033	9.66211	1.68393	1.4672	3.00793	3.71683	3.0213
Solyc04g011680.2	Cytochrome P450 71AU50	0.022063	0.033238	0	0.059574	0	0	0.39104	0.32719	0.074211	0.164567	0.082102	0.21113
Solyc05g005680.3	Probable xyloglucan endotransglucosylase/hydrolase protein 33	0	0.052719	0	0.028347	0.055303	0.056167	1.29046	1.96049	0.912216	2.09747	3.20902	0.809269
Solyc03g113130.3	Plant cysteine oxidase 2	0	0	0	0.020462	0.01996	0	0.758215	1.04057	0.424827	0.545061	0.805715	0.26187
Solyc01g101170.3	Viridiflorene synthase	0	0.007549	0	0	0	0	0.025784	0	0.008427	0.016019	0.007992	0.023976
Solyc03g059190.3	(+)-neomenthol dehydrogenase	0.101541	0.163172	0.093048	0.087736	0.021396	0.173843	0.534101	0.713876	0.409851	0.259677	0.475024	0.755755
Solyc01g005500.3	Secoisolariciresinol dehydrogenase	0	0	0.023525	0	0.021638	0	0.093938	0.090244	0.069082	0.043769	0.109182	0.021837
Solyc04g005230.3	2-hydroxyisoflavanone dehydratase	0	0.009557	0.010899	0	0.030075	0	0.446093	0.04181	0.032005	0.11153	0.111284	0.161875
Solyc01g091670.3	(S)-8-oxocitronellyl enol synthase CYC2	0.016286	0	0.111926	0.017589	0.08579	0.069704	2.08567	2.07522	0.566042	1.14533	1.40253	1.31601
Solyc01g094070.3	Vestitone reductase	0.250549	0.033552	0.133928	0.288648	0.316764	0.357458	6.99045	7.66968	5.28118	3.48848	4.95479	3.37439
Solyc05g006730.3	Glutathione S-transferase U17	0	0	0.031124	0.029347	0.128823	0	1.41369	0.701433	1.09674	0.405346	0.707791	0.447807
Solyc04g016200.1	Zeatin O-xylosyltransferase	6.68865	5.28762	4.69989	8.66087	14.2321	8.17947	2.50657	2.0787	2.43674	3.87304	4.58161	3.12759
Solyc11g073090.1	Protein ALP1-like	0.718543	0.850535	1.55792	2.10647	2.46036	1.64756	0.909661	0.873889	1.26598	0.710965	1.36422	0.955
Solyc03g115450.1	Zinc finger protein ZAT9	0.037976	0.190703	0.434988	0.225587	0.280069	0.934601	0.412525	0.062574	0.042578	0.141629	0.302821	0.323024
Solyc04g014710.3	0	7.08115	4.58746	5.82014	8.4654	7.83065	10.4112	7.88071	10.6882	12.7272	11.0589	10.4023	12.5581
Solyc03g111690.3	Probable pectate lyase 22	0.823689	0.78849	0.162162	1.01474	1.08476	1.43222	16.3059	2.53067	1.2554	4.77246	3.21567	4.42004
Solyc05g008140.3	0	5.20971	5.63313	6.62765	5.98595	8.38499	8.46853	12.1424	4.1643	8.92321	7.44108	8.41461	7.02428
Solyc01g079370.3	DELLA protein RGL2	0.029519	0	0.011271	0.021255	0.217699	0.010529	0.011251	0.010809	0	0	0	0
Solyc02g062975.1	UDP-glycosyltransferase 72E1	0	0	0	0	0	0	0.88505	0.050014	0.051048	0.09703	0.290447	0.09682
Solyc02g062990.1	Anthocyanidin 3-O-glucosyltransferase 5	0	0	0	0	0	0	2.09262	0.315346	0.080465	0.191182	0.267064	0.038154
Solyc01g086700.3	FT-interacting protein 4	0	0	0	0	0	0	0.013283	0.025522	0	0.012378	0.049404	0
Solyc03g005850.2	0	0	0	0	0	0	0	0.165059	0.317137	0.194214	0.030763	0.18417	0.153482
Solyc02g077290.2	Glutamate receptor 2.9	0.054286	0.103591	0.26116	0	0.028597	0.011617	0	0.03578	0.133902	0.005784	0.011543	0.011544
Solyc00g154480.2	Alpha-farnesene synthase	0	0	0	0.030087	0	0	0.191121	0	0.031233	0.059367	0	0
Solyc04g005810.3	Thioredoxin H2	0.047935	0.048144	0	0.103546	0	0.153876	0.548122	0.263284	0.107489	0.102156	0.407722	0.407741
Solyc01g057910.3	Transcription factor MYB78	2.3096	2.70321	3.08297	4.81224	4.54093	3.89187	2.0171	2.23744	1.24378	1.10456	1.35348	1.0635
Solyc02g080890.3	WRKY transcription factor 6	9.26247	20.6059	15.1247	28.5979	9.52385	9.12118	5.04879	7.17593	9.27626	5.9367	9.7147	5.67211
Solyc03g111935.1	Cytochrome P450 71A4	2.73539	2.20375	1.92727	1.73224	0.860428	2.08465	1.48515	1.41594	0.92669	1.54124	1.47507	1.57976
Solyc01g068410.3	Auxin efflux carrier component 5	0	0	0	0.018781	0	0	0.019884	0	0	0	0	0
Solyc01g105000.3	Protein SODIUM POTASSIUM ROOT DEFECTIVE 2	0	0.012483	0	0	0	0.0133	0.085275	0.013654	0	0.09271	0.237871	0.013216
Solyc00g117450.2	Protein EXPRESSION OF TERPENOIDS 1	0.27276	0.23481	0.178532	0.042085	0.041053	0.041694	2.13868	2.78225	1.04852	1.57778	2.03001	1.0772
Solyc01g009900.3	Glutaredoxin-C3	0	0	0	0.075591	0	0.074889	0.320115	0.076882	0.07847	0.074577	0.074412	0
Solyc03g020040.3	Proteinase inhibitor type-2	0.413358	0.31935	0.145686	0.171712	0.0335	0.408281	21.0152	49.6338	25.9178	8.57203	16.1258	9.39871
Solyc02g077560.3	Auxin response factor 15	8.57267	9.62081	11.1811	4.82629	18.9414	14.0473	18.5931	24.248	16.7328	20.9507	20.6646	18.5621
Solyc04g071825.1	Trimethyltridecatetraene synthase	0.042132	0	0.04826	0	0	0	0.529942	0.23141	0.094477	0.134683	0.492749	0.268785
Solyc04g054800.3	Protein SOSEKI 2	0.097526	0.146926	0.307205	0	0.051375	0.052178	0.836385	0.937412	1.55818	0.805386	0.9073	0.518481
Solyc02g086300.3	Putative glutamine amidotransferase GAT1_2.1	5.05226	7.50662	2.81086	3.96696	0.692822	0.343241	6.63906	0.387612	1.94214	1.58942	1.36422	1.56893
Solyc01g087540.3	0	13.6675	13.0593	17.0296	22.9218	14.8267	29.839	21.0046	11.8614	6.21682	25.6029	20.3233	25.0821
Solyc02g082260.3	3-hydroxy-3-methylglutaryl-coenzyme A reductase 1	1.64085	2.36867	1.45417	3.99426	2.05124	3.18936	1.56068	1.80799	2.21104	2.34194	2.20873	2.04877
Solyc01g095770.3	Putative cyclic nucleotide-gated ion channel 13	0.010116	0.045719	0.028967	0.344156	0	0	0.005783	0.016668	0.005671	0.016168	0.059153	0.005378
Solyc01g088300.3	Germin-like protein subfamily 1 member 7	0.381681	0.598969	0.054649	0.128824	0.125665	0.051051	4.00978	7.94005	3.90494	4.06706	3.2211	2.28278
Solyc04g079890.3	Pathogenesis-related protein 5	0.0322	0	0	0.034778	0	0	2.0987	0.742801	0.288818	0.823463	2.53341	0.445079
Solyc03g117160.3	Plasma membrane ATPase 4	0.029516	0.051877	0.016904	0.031879	0.007774	0.031583	0.430315	0.299913	0.48812	0.078627	0.156907	0.180452
Solyc02g071080.2	Probable purine permease 10	0.100259	0.080556	0	0.064971	0.253511	0.10728	0.412714	0.330404	0.494604	0.277764	0.170555	0.277164
Solyc03g006240.3	GDSL esterase/lipase At5g45910	0.951565	0.610267	0.696001	0.061912	0.072473	0.061337	7.11841	1.8513	1.79957	3.07851	2.82793	2.48674
Solyc03g026040.3	Leucine-rich repeat receptor protein kinase EMS1	0.013274	0.013331	0.007602	0.11469	0.006992	0	4.97834	0.495755	0.06697	0.360668	0.564506	0.254039
Solyc04g016330.3	Glycerol-3-phosphate dehydrogenase [NAD(+)] GPDHC1, cytosolic	1.45314	0.489752	1.98846	0.158001	0.822006	0.70962	10.0812	0.996335	0.99505	4.22957	3.57735	3.96119
Solyc01g088420.3	Very-long-chain aldehyde decarbonylase CER1	0	0	0	0	0	0	0	0	0.391542	0.465143	0.185647	0.742621
Solyc04g056450.3	Sphingolipid C9-methyltransferase	0.062483	0.025102	0	0.067485	0.039498	0	2.04339	2.23759	1.66733	1.46476	2.00627	1.40844
Solyc02g081270.3	NAC domain-containing protein 45	0.17054	0.176175	0.066975	0.389438	0.231012	0.338896	0.261866	0.256921	0.092873	0.166146	0.248668	0.113978
Solyc03g033660.3	GATA transcription factor 5	1.15279	0.823817	1.26966	1.34085	1.42475	3.53449	1.97726	2.55702	2.73413	1.86617	1.9092	1.46143
Solyc01g098200.3	Vesicle-associated protein 2-2	2.26916	2.26412	2.7181	3.94053	2.45321	4.99894	3.47656	2.4275	2.01205	2.44954	1.68724	2.09732
Solyc04g080620.3	Mannan endo-1,4-beta-mannosidase 7	0	0	0	0	0	0	0.033507	0.080473	0.032854	0.031224	0.046733	0.09347
Solyc03g006900.2	Crinkler effector protein 8	0	0	0	0	0	0	0	0	0.039913	0	0.006308	0
Solyc03g094120.3	Uncharacterized protein At1g28695	0.017425	0.035001	0.019959	0.07528	0	0	0.019925	0.172272	0.019537	0.111405	0	0
Solyc02g090960.1	Protein RALF-like 34	0.071767	0	0.082205	0	0	0.076793	5.49825	0	0.16093	0.994146	0.991952	1.14461
Solyc03g111680.3	Protein STICHEL-like 2	0.041707	0.071809	0.040948	0.328194	0.018832	0.038252	0.463281	0.124356	0.24717	0.32379	0.323075	0.437122
Solyc02g067930.3	Glycerol-3-phosphate dehydrogenase [NAD(+)]	0.564814	0.308418	0.445964	0.894318	0.415971	0.915349	2.35765	0.379497	0.571784	1.07514	0.874539	1.23024
Solyc04g082170.3	Alcohol dehydrogenase-like 7	0.018903	0	0	0	0	0.020227	0.821367	0.16612	0.021194	0.100712	0.060294	0.060297
Solyc02g079910.2	(E,E)-alpha-farnesene synthase	0	0	0.02589	0	0.023814	0	0.025846	0	0.025342	0.04817	0	0
Solyc04g056440.2	0	0.030795	0.015464	0	0.01663	0	0	0.070425	0.050742	0.017263	0.049221	0.180077	0.016371
Solyc03g005860.3	ABC transporter B family member 11	0	0	0.014265	0.026902	0.00656	0.006663	0.142404	0.061562	0.006982	0.046446	0.00662	0.013242
Solyc03g116610.3	Ethylene-responsive transcription factor WIN1	0.029645	0	0	0	0.031233	0	3.52538	1.59568	1.26303	6.47564	4.57022	4.94868
Solyc04g050570.3	GDSL esterase/lipase At5g33370	0	0	0	0	0.017005	0	0.793627	0.070923	0.289552	0.773959	1.18412	0.463372
Solyc03g114750.3	0	0.012369	0	0.014168	0	0.143346	0.039705	1.18804	0.040762	0.457641	0.408574	0.276165	0.276178
Solyc04g082540.2	0	0	0	0	0	0	0	0	0	0.025547	0	0	0.024227
Solyc03g096070.3	Phosphoinositide phospholipase C 6	0.169862	0.176287	0.201052	0.024461	0.74567	0.193874	0.20718	0.080857	0.279324	0.0543	0.05418	0.108364
Solyc03g120750.3	Ras-related protein Rab7	27.8311	28.8132	31.3176	24.132	31.6966	32.8471	20.3381	16.6049	18.6785	23.3644	22.5314	21.4644
Solyc04g082590.3	Probable protein phosphatase 2C 27	1.34992	1.45332	2.10246	1.01745	3.05933	2.10952	1.25486	1.04549	1.11064	1.59365	1.13581	1.20814
Solyc05g008380.3	0	4.50944	4.00931	3.90926	5.94169	7.82098	5.20095	2.83178	1.87452	1.58171	4.95608	4.73555	4.54581
Solyc04g080080.3	Arabinosyltransferase RRA3	23.4437	24.3471	21.597	10.9004	23.4908	20.6198	18.5748	20.7667	20.7297	24.6441	22.274	25.0682
Solyc02g077890.3	Putative E3 ubiquitin-protein ligase RING1a	1.03937	0.889681	1.90758	1.63285	1.24438	1.51658	1.48561	2.06294	1.72153	1.44733	1.75808	1.88374
Solyc02g068540.2	Receptor-like protein EIX2	0.194164	0.120005	0.119756	0.048394	0	0.111871	0.102471	0.114848	0.468884	0.015915	0.095279	0.127045
Solyc07g066000.3	Amino acid permease 5	0	0	0.165816	0	0.457548	0	0.16553	0.397551	0.405765	0.154253	0.846518	0.615678
Solyc01g111610.3	BOI-related E3 ubiquitin-protein ligase 1	5.52078	7.71886	3.51746	9.7869	2.42207	7.61315	8.63455	4.68207	4.85406	3.77282	2.97948	2.90825
Solyc02g080110.3	0	2.23631	2.36826	3.41541	5.52078	2.69269	2.53941	3.82701	3.10832	3.5819	1.88041	2.97613	1.81164
Solyc03g080120.1	0	2.97142	7.1624	3.57377	8.3442	2.97406	6.99489	4.92668	4.24333	8.82858	4.90767	5.84462	9.00428
Solyc04g070987.1	Cycloartenol synthase	10.8271	9.87257	10.9876	16.9253	8.30514	11.5344	7.00469	5.00781	6.49557	10.1201	9.23948	10.8556
Solyc02g067530.3	Probable prolyl 4-hydroxylase 7	19.5271	24.2868	21.6662	61.9493	13.774	16.8863	10.1783	7.88352	15.074	8.93157	13.1312	9.70097
Solyc04g074950.3	Rhodanese-like domain-containing protein 6	37.2351	58.2717	59.721	130.941	34.2212	17.9812	21.8447	16.2008	45.6399	13.1234	28.14	13.5887
Solyc02g087520.3	Osmotin-like protein	0.229846	0.261624	0.631861	0.0331	0	0.049188	0	0	0	0	0.065167	0
Solyc01g107390.3	Probable indole-3-acetic acid-amido synthetase GH3.1	0.605858	0.446227	0.385542	15.6901	1.98586	0.27372	0.877518	0.665535	3.01904	0.918159	0.730043	1.14522
Solyc00g071180.3	Multicystatin	1.15175	0.965837	0.409869	0	0	0.011965	0.166222	0	0.025075	0.119152	0	0.035668
Solyc02g070790.3	3-oxoacyl-[acyl-carrier-protein] synthase I, chloroplastic	14.2144	14.3637	13.5681	14.5989	8.74355	15.5052	22.5523	7.48792	6.77896	16.9119	13.5831	15.5463
Solyc02g091470.3	Proline-rich receptor-like protein kinase PERK2	1.77201	2.06943	2.39556	1.83598	3.25628	3.35124	2.07335	1.14303	0.866322	2.25046	1.47874	1.8622
Solyc03g026120.3	Probable methyltransferase PMT16	3.12254	3.67566	2.28191	1.84945	1.83946	5.13755	0.076785	0.061472	0.200773	2.23011	1.76111	2.71319
Solyc03g119990.3	0	0.692224	0.944271	0.18935	1.42833	0.370095	1.18291	0.342604	0.068096	0.023168	0.231191	0.52727	0.318574
Solyc02g082940.3	Protein trichome birefringence-like 34	0	0	0	0	0	0	0.040859	0	0.120188	0.057113	0.056987	0.113978
Solyc12g089080.2	Arabinosyltransferase RRA3	0	0	0	0	0	0	0.096194	0	0	0	0	0.029816
Solyc04g005130.3	Transcription factor BHLH089	0.05822	0.124255	0.058351	0.165062	0.099675	0.101232	0.391112	0.183869	0.097914	0.193865	0.170225	0.162495
Solyc01g106105.1	0	0.084685	0.085054	1.45504	0	0	0	0	0	0.094949	0	0	0
Solyc03g115990.2	Malate dehydrogenase, chloroplastic	9.17933	9.50554	12.1471	10.1605	8.73398	12.1648	5.95873	5.11064	5.68926	6.9501	6.74078	6.98358
Solyc04g008240.3	RNA demethylase ALKBH10B	18.3537	23.0558	24.5092	24.2627	21.6049	21.7041	17.7295	13.7298	18.4037	18.5683	21.7336	19.5937
Solyc03g093490.3	0	0.64187	0.686251	1.09098	0.447263	0.828957	1.15208	0.82866	0.09098	0.208934	0.72808	0.418273	1.27689
Solyc02g069760.2	Probable E3 ubiquitin-protein ligase ZFP1	0.212156	0.159808	0.334142	0.200498	0.279401	0.141883	1.39491	1.01961	1.63534	1.10207	1.09964	1.18428
Solyc01g112130.3	Probable flavin-containing monooxygenase 1	0.154536	0.031041	0.212414	0.300433	0.130251	0	0.035341	0.033951	0	0.098801	0.032861	0.098587
Solyc02g092180.1	0	0.066681	0	0.07638	0	0	0.285404	1.37246	0.732496	0.747629	0.923694	0.638069	0.708999
Solyc05g015910.1	Glutaredoxin-C3	0	0	0	0	0	0	0	0	0	0	0.068211	0
Solyc04g071680.2	MDIS1-interacting receptor like kinase 2	0.03619	0	0.010363	0.009772	0.009532	0.009681	0.041382	0.009939	0.010144	0.048204	0.086576	0
Solyc03g114340.3	1-deoxy-D-xylulose 5-phosphate reductoisomerase, chloroplastic	95.7946	92.3132	74.3939	60.8568	56.9615	71.0084	95.1574	114.709	91.4949	66.9607	80.255	72.091
Solyc02g014430.3	Equilibrative nucleotide transporter 3	0.127187	0.031935	0.418846	0.309082	0.837503	0.782538	0.436302	0.314359	0.320854	0.999505	0.726845	0.676167
Solyc03g025200.3	Protein DETOXIFICATION 35	1.64666	2.05685	3.28096	2.8695	5.80234	4.81211	2.10442	2.38648	2.68401	5.49979	5.82603	5.92929
Solyc03g118510.3	Probable inactive receptor kinase At1g48480	2.22299	2.32931	2.63449	2.26584	2.25083	6.18864	2.31083	1.07827	0.884751	8.5931	6.68128	8.18571
Solyc02g087030.1	0	1.52434	1.70107	1.16403	3.65861	3.62836	3.4434	3.55061	3.34897	3.54476	4.39157	3.24139	2.9414
Solyc03g093500.3	0	0.897273	0.926921	1.55634	2.40892	1.78264	2.05737	1.40709	1.04198	1.03476	2.13074	1.68993	2.53501
Solyc01g066790.1	0	0	0	0	0	0	0	2.5326	3.8642	0.438226	1.24945	1.10817	0.831165
Solyc05g009130.3	Glycosyltransferase BC10	1.35974	0.934391	1.31158	0.206119	1.9855	1.17417	3.16418	2.46325	2.83509	1.55057	2.20658	1.31894
Solyc02g065600.3	Protein trichome birefringence-like 19	0.09703	0.34108	0.037047	0.034933	0.562252	0.259561	0.462292	0.479642	0.380763	0.258479	0.773725	0.722177
Solyc02g077540.3	0	0	0	0	0	0.06675	0.033896	0	0	0	0	0	0
Solyc01g095360.2	0	0.110652	0.088906	0.050698	0.11951	0.163211	0.07104	0.025305	0.04862	0	0.023581	0	0
Solyc09g009980.2	Auxin-responsive protein SAUR50	0.105857	0.106317	0.727518	1.25765	0.44611	0.11327	0.847305	0.697702	0	0.225595	0	0
Solyc03g093230.3	Probable aquaporin TIP5-1	0	0.033486	0	0	0	0	0	0	0	0	0	0
Solyc03g096650.2	Tropinone reductase homolog At2g29170	0.294132	0.147705	0.042114	0	0	0.118023	0.252247	0.525044	0.700781	0.195885	0.351815	0.039092
Solyc02g077575.1	MLO-like protein 2	0	0	0.02617	0	0	0	0	0.025097	0.025616	0.097379	0.048582	0
Solyc04g056380.3	Seipin-1	0	0	0	0	0	0	0.020343	0.019543	0	0	0	0
Solyc12g094600.2	Cyclin-B2-3	0	0.014792	0	0	0.031034	0	0	0.016179	0	0	0	0.01566
Solyc02g089470.1	0	0.3321	0.250157	0	0.358687	0	0	0	0	0	0.088468	0.353093	0
Solyc04g014840.3	0	0	0	0	0	0	0	0	0.424688	0.061923	0	0	0
Solyc10g009010.3	CBS domain-containing protein CBSX5	0.181469	0.091129	0	0.048999	0.015932	0.016181	0.017292	0.116284	0.016955	0.128911	0.032157	0.128633
Solyc05g055020.3	Protein LIGHT-DEPENDENT SHORT HYPOCOTYLS 1	0	0	0	0	0	0	0	0	0.046317	0.088037	0	0.043923
Solyc02g091090.3	0	1.09085	1.48468	1.413	0.880885	1.79375	1.58177	1.63205	1.09751	1.61169	1.66209	1.52835	1.13818
Solyc03g044050.2	0	0.17195	0.237459	0.615497	0.348218	0.65671	1.60992	1.13056	0.401385	0.650665	0.68709	0.731279	0.639898
Solyc01g100600.3	0	0.020773	0.010432	0	0.011218	0.054715	0.088912	0.249411	0.034229	0.174681	0.177082	0.055216	0.143568
Solyc03g082430.1	Growth-regulating factor 7	0	0	0	0	0	0	0.421938	0.141871	0.227546	0.01966	0.019616	0.019617
Solyc02g094290.1	Transcription factor TCP20	0.594284	0.298433	1.36144	0.240698	0.860913	0.635899	2.03863	2.77449	2.49866	0.870716	0.473888	0.394925
Solyc02g082360.3	Eukaryotic translation initiation factor 6-2	0.617209	0.92146	1.12734	0.666621	1.12479	1.05312	1.41151	2.4738	3.1047	1.45755	0.815846	1.08193
Solyc02g090980.1	Mitogen-activated protein kinase kinase kinase 20	2.09335	4.49159	3.26974	0.822159	0.801995	0.509077	3.83531	4.18099	7.81461	0.481606	1.34046	0.809374
Solyc03g096660.2	Tropinone reductase homolog At5g06060	0.130957	0.150316	0.578585	0	0	0.180164	1.41188	2.17839	1.69901	0.299021	0.119344	0.556966
Solyc03g112100.3	High-affinity nitrate transporter 3.2	0.03645	0.036608	0.083503	0.551154	0	0.039002	2.54244	9.84991	4.74063	0.970995	1.74393	1.55024
Solyc03g117180.3	Probable receptor-like protein kinase At1g80640	3.2493	2.97915	4.49998	6.28518	4.34182	7.54727	9.13976	3.00969	3.68117	5.1754	6.72883	5.76611
Solyc04g064520.3	0	6.0253	7.64234	6.72376	10.164	8.11505	14.689	10.3701	7.57408	11.1431	10.8219	9.41113	10.7655
Solyc03g025370.3	Short-chain dehydrogenase TIC 32, chloroplastic	0.085772	0.051687	0.176844	0.148222	0.10844	0.091778	0.372693	0.169597	0.269268	0.219349	0.674834	0.346552
Solyc04g008160.2	Putative late blight resistance protein homolog R1A-4	0.039696	0.01329	0	0	0.013941	0.014159	0.287478	0.101748	0.089015	0.169196	0.309508	0.140692
Solyc02g083730.3	Thiosulfate sulfurtransferase 18	0.483533	0.50587	0.18462	0.130561	0.212265	0.258697	0.023038	0	0.022589	0.021468	0	0.021422
Solyc02g077580.1	Glutaredoxin-C9	0	0	0	0	0	0	0	0	0	0.062665	0	0
Solyc03g115910.2	Agamous-like MADS-box protein AGL65	0.065143	0.065426	0	0.070358	0.297406	0.092939	0	0	0.048692	0	0	0.069264
Solyc02g062385.1	GATA transcription factor 5	0.516375	0.363033	0.443608	0.334629	0	0.16576	0.324751	0.085086	0.231583	0.027512	0.082352	0.027452
Solyc02g082880.2	Probable acyl-activating enzyme 2	0.012162	0	0	0.013135	0	0	0.013906	0.01336	0.013636	0	0	0.025862
Solyc06g066510.1	0	0	0	0	0	0.115873	0	0	0	0	0	0	0
Solyc10g068350.1	Endochitinase A	0	0	0	0	0	0	0	0	0	0	0	0
Solyc07g042633.1	DExH-box ATP-dependent RNA helicase DExH4, chloroplastic	0	0	0	0	0	0	0	0	0	0	0.076738	0
Solyc02g090505.1	Protein SUPPRESSOR OF QUENCHING 1, chloroplastic	0.009215	0.027765	0.052776	0.009953	0	0	0	0	0	0	0.009797	0
Solyc03g098680.3	Kunitz trypsin inhibitor 5	0.012969	0	0.014855	0	0.013663	0.013877	0	0	0	0.013819	0	0
Solyc04g056730.3	0	0.083025	0	0.04755	0	0	0	0.047468	0	0	0	0	0
Solyc04g056260.2	Probable mitochondrial adenine nucleotide transporter BTL3	0.078137	0.168164	0.166217	0.108504	0.152885	0.083608	0.076583	0.098095	0.137668	0.154625	0.11868	0.225503
Solyc02g083580.4	Rac-like GTP-binding protein RHO1	14.9929	9.2361	12.7059	9.75844	12.5351	9.55293	11.4361	6.76083	9.64868	12.0487	12.4406	10.672
Solyc01g110290.3	Squalene synthase	21.641	23.1275	25.5374	22.9718	20.2115	18.5975	18.6882	11.3044	12.372	14.1122	16.5857	13.854
Solyc04g006940.3	Putative phospholipid-transporting ATPase 9	3.3279	3.97124	3.46658	2.07268	3.81158	1.78667	0.583396	1.10817	0.968557	0.586896	0.517794	0.585628
Solyc02g081730.3	3beta-hydroxysteroid-dehydrogenase/decarboxylase isoform 2	6.32083	5.06499	6.25922	10.5266	6.87424	9.41065	6.10852	4.94252	5.1818	6.48901	6.5036	5.04413
Solyc02g084710.3	Thioredoxin H-type 2	11.6164	13.4295	18.7623	19.1355	24.9176	27.453	17.5354	6.51801	16.1163	10.597	10.7513	9.6411
Solyc05g008300.2	Heavy metal-associated isoprenylated plant protein 37	1.00395	0.952301	1.18192	2.89155	2.96753	4.02847	2.86997	0.275711	0.343942	1.54524	0.919165	1.5419
Solyc05g009420.1	0	11.7319	26.9246	21.6556	52.8692	76.1228	39.8536	5.82859	12.8875	29.3918	26.5828	21.8215	24.6901
Solyc01g066070.3	Exopolygalacturonase	0	0	0	0.011283	0.011006	0	0	0	0	0	0	0
Solyc11g016970.2	Protein DETOXIFICATION 54	0.046066	0.030844	0	0	0	0.008215	0	0.033736	0.008608	0.089992	0.057142	0.016327
Solyc03g044670.1	D-3-phosphoglycerate dehydrogenase 2, chloroplastic	0.316253	0.247043	0.2415	0	0.333194	0.263199	0.200902	0.0386	0.55157	0.636532	0.224163	0.074724
Solyc01g102380.4	Nectarin-1	0	0.117181	0.033411	0	0	0.031211	0	0	0.032703	0	0	0
Solyc04g079500.2	Serpin-ZXA	0	0	0	0	0.163211	0	0	0.056724	0	0	0	0
Solyc01g087700.1	0	0	0	0	0	0	0.073077	0	0	0	0.072772	0	0
Solyc03g025750.3	0	0	0	0	0	0	0	0	0	0	0	0	0
Solyc08g066880.3	0	0	0	0	0	0	0	0	0	0	0	0	0.036308
Solyc04g081270.1	Auxin-responsive protein SAUR50	0.077693	0.156062	1.06792	0.839131	1.6371	2.32774	0.444197	0	0.087109	0.165574	0	0
Solyc00g007260.3	Probable ubiquitin-like-specific protease 2B	5.42267	5.95776	6.5202	5.20964	8.99584	6.57177	8.59866	8.27698	9.75802	9.6729	9.23746	8.76007
Solyc01g010020.3	Probable calcium-binding protein CML16	10.3504	10.5529	14.4306	16.3734	4.29587	3.63581	19.1279	29.5734	31.4738	23.5621	24.5105	23.7891
Solyc02g072310.3	Probable LRR receptor-like serine/threonine-protein kinase At5g45780	0.284837	0.516781	0.715677	0.277869	0.261373	0.196634	1.40787	2.2811	2.7506	1.77212	1.88544	1.42636
Solyc03g006800.1	Transcription factor TCP19	0.388465	0.910359	0.415301	0.391594	0.081855	0.027711	0.977232	2.24744	3.25207	1.9041	1.56948	1.26666
Solyc03g019730.3	SUMO-activating enzyme subunit 1B-1	10.0843	9.53235	12.211	13.4361	12.553	13.674	16.1628	15.8437	20.5416	16.3981	16.9566	15.2094
Solyc03g005270.3	Transmembrane emp24 domain-containing protein p24beta3	21.1094	21.9272	23.943	15.9953	26.9842	23.6043	31.5776	35.7133	38.7669	34.7526	33.0947	35.7536
Solyc04g074960.3	Dihydrofolate reductase	6.25877	8.02288	7.6407	5.15882	10.3899	7.13764	11.9592	14.3159	19.1129	13.1189	12.9805	11.2736
Solyc04g080610.3	Ornithine transcarbamylase, chloroplastic	8.92397	8.98012	8.32015	8.06936	12.4814	9.956	10.2636	12.8237	17.1606	14.927	14.3608	13.6995
Solyc02g080820.3	Peroxisomal membrane protein PMP22	6.65182	7.09019	8.79903	10.4984	11.62	12.5591	12.2189	15.8162	17.7067	13.0555	15.2397	13.2783
Solyc04g074580.1	Histone H3.3	255.355	255.161	333.844	376.076	416.999	476.096	375.818	646.707	1016.16	397.837	544.11	406.902
Solyc03g062680.3	0	16.8631	20.4463	19.5699	18.8722	24.575	18.2814	20.7096	27.6339	28.8267	22.6678	23.3255	22.4124
Solyc01g100960.3	Inactive glucose-6-phosphate 1-dehydrogenase 4, chloroplastic	2.80015	3.06877	4.50403	3.85165	6.18725	4.76302	7.45482	7.73199	5.09575	7.17368	7.185	6.78715
Solyc04g082390.3	Dolichol-phosphate mannosyltransferase subunit 1	2.81893	3.06712	5.50263	2.86701	5.86563	4.88897	6.75561	7.71569	8.12531	7.9975	8.71664	7.71796
Solyc04g081340.3	HVA22-like protein i	9.28833	8.90362	11.0454	6.93093	15.414	17.0991	19.9076	15.1164	12.1711	19.0267	15.7983	18.5113
Solyc01g110605.1	Auxin-responsive protein SAUR50	0.058004	0.349535	0.39864	0.689122	1.77222	1.42751	2.78566	2.29381	0.845436	3.33756	4.93363	2.28191
Solyc11g032090.2	0	0.161306	0.027001	0.092383	0.014518	0.325731	0.186985	0.49186	0.339622	0.376781	0.572939	0.843219	0.528823
Solyc03g123590.3	0	0.130764	0.262665	0.256771	0.141233	0.177132	0.139921	0.68354	0.471975	0.502671	1.61234	1.44989	1.88693
Solyc01g088620.3	0	0.263044	0.418296	0.828579	0	0.323324	0.469106	0.075195	0.264874	0.294923	0.9343	0.512731	0.582676
Solyc02g089040.3	Protein LONGIFOLIA 2	0.114225	0.124282	0.288935	0.035983	0.285818	0.188429	0.157824	0.041826	0.080043	0.268786	0.222651	0.222661
Solyc01g094080.3	Cytochrome P450 704C1	25.9061	21.4469	35.9391	12.3427	34.2241	39.8335	28.5327	26.4027	22.0315	36.2136	33.2197	35.1471
Solyc02g064960.3	Floral homeotic protein APETALA 2	5.19128	5.70552	7.34819	2.80895	5.70576	6.77708	4.81647	6.22918	8.7135	8.07467	5.94234	7.77528
Solyc02g077250.2	Transcription factor TCP4	0.283184	0.081261	0.648742	0.305855	0.831128	1.38521	0.531975	0.555495	0.226789	0.991467	0.7097	1.09686
Solyc02g090580.3	0	2.67941	3.06796	4.02338	2.30217	3.39228	8.60113	1.99105	2.48988	4.33371	5.38228	5.81727	4.6285
Solyc03g095250.3	COP1-interacting protein 7	1.36473	1.16615	2.12399	1.82026	2.19555	3.30073	1.49116	0.885215	0.874359	3.13924	2.86054	2.79157
Solyc03g111670.3	Probable inactive receptor kinase At2g26730	5.94081	7.01047	7.87777	6.13926	10.5714	15.8166	5.47264	5.76485	5.88396	11.7036	10.4909	11.2281
Solyc04g082650.3	Protein S-acyltransferase 21	0.851205	0.820709	0.981507	0.937738	1.21367	1.77912	0.752703	1.2218	1.02435	1.26377	1.14032	1.13434
Solyc03g062660.3	Probably inactive leucine-rich repeat receptor-like protein kinase At5g06940	0.567771	0.723437	1.27158	0.237968	0.651755	1.05184	0.881785	0.521298	0.380049	1.66148	1.10821	1.3155
Solyc01g106020.3	KH domain-containing protein HEN4	4.42674	5.25544	6.11776	5.39177	5.18349	5.41892	3.79637	5.12705	5.96128	7.12674	7.22612	6.71484
Solyc03g065340.3	Alpha-1,4 glucan phosphorylase L-1 isozyme, chloroplastic/amyloplastic	12.9211	12.6976	16.033	14.053	13.3754	18.7136	13.4066	15.037	16.4107	26.1492	23.9632	25.9087
Solyc04g071420.3	Thioredoxin-like fold domain-containing protein MRL7L, chloroplastic	14.7093	14.1895	12.4898	11.762	13.9373	18.6266	9.96829	14.7293	13.0322	21.3504	21.8476	23.2316
Solyc04g040110.3	Kinesin-like protein KIN-7O	2.91182	2.37614	2.01509	1.99179	2.11551	2.36276	1.77577	2.22572	2.00644	3.35483	3.27003	2.98638
Solyc04g071075.1	0	0	0	0	0	0	0	0	0.085346	0	0.206968	0.247813	0.165216
Solyc01g056990.3	0	0.193567	0.194408	0.240196	0.383283	0.186941	0.811226	0.166003	0.194914	0.198941	0.206258	0.171502	0.17151
Solyc03g110990.1	0	3.07947	1.6753	0.734866	4.43468	4.32591	14.6907	4.40158	2.95995	2.87724	6.42603	1.36422	3.13786
Solyc02g063060.3	0	6.40471	5.41786	6.40194	5.89635	7.49972	7.28959	4.71633	3.14615	3.17997	4.9481	4.09954	4.47422
Solyc01g091200.3	UDP-glucuronate 4-epimerase 3	2.58975	3.51645	3.19843	3.43776	3.41442	5.49577	2.56425	1.01715	1.15172	3.63829	2.55349	3.30738
Solyc01g100360.3	Dihydrolipoyl dehydrogenase 1, chloroplastic	14.3683	14.7035	15.9677	13.1051	16.6782	22.7712	13.5879	8.6374	9.27245	16.3674	14.5883	15.0219
Solyc01g008770.3	Rho GTPase-activating protein 7	10.6981	10.7633	10.7374	9.2987	13.8843	14.7597	7.46342	7.51135	6.73958	12.7706	12.293	12.8818
Solyc04g081260.3	Filament-like plant protein 4	6.14452	6.51061	6.14559	11.1576	10.7531	15.3707	6.45829	1.61358	1.933	9.87619	11.2035	9.7522
Solyc01g090440.2	0	0.216147	0.267184	0.333287	0.422009	0.47297	1.192	0.722459	0.054793	0.018642	0.442921	0.274005	0.548036
Solyc01g079410.3	0	5.35558	4.3452	4.10422	11.2187	8.93558	25.9407	4.44583	2.26112	1.41034	4.0211	2.85719	3.93135
Solyc01g107340.3	0	2.50785	3.34009	2.93505	4.79898	1.98165	6.32949	3.02349	0.958217	0.855763	2.52705	2.81129	3.85484
Solyc04g075000.1	Serine/threonine-protein kinase-like protein At1g28390	0.851967	0.513402	0.761185	0.791349	0.897605	1.03925	0.448129	0.149742	0.191044	0.344974	0.289863	0.434815
Solyc03g095600.1	0	4.56472	3.9208	3.15126	8.28333	4.9064	6.01912	2.40769	1.1143	0.947766	1.52307	1.0785	1.29099
Solyc01g080400.3	Probable protein phosphatase 2C 35	2.91654	3.65958	3.64202	4.31981	5.3794	5.8856	1.97267	1.70814	1.57863	2.77803	2.40176	2.92831
Solyc01g105165.1	Copper-transporting ATPase PAA1, chloroplastic	38.7971	39.3777	43.5671	27.5662	48.0996	70.2036	15.5472	19.732	20.4354	27.7271	23.678	27.8229
Solyc02g083760.3	Thaumatin-like protein 1	7.4423	8.27811	8.52473	8.0643	15.0434	20.8036	4.35202	0.905415	0.978481	3.59057	3.71152	4.1241
Solyc02g085080.3	0	4.85582	4.23967	6.15535	5.14667	6.18005	7.67601	3.6128	3.86901	3.94895	5.02241	5.09393	6.01663
Solyc02g083540.3	Cell number regulator 13	8.91059	8.22496	9.71356	9.97574	9.82912	25.6288	3.89734	3.13071	2.765	9.89146	8.0268	10.3896
Solyc04g076100.3	0	0.424146	0.44404	0.354083	1.04432	0.59456	1.37308	0.316481	0.363263	0.403009	0.750705	0.657328	0.775836
Solyc03g113610.3	Polynucleotide 5'-hydroxyl-kinase NOL9	2.03403	1.96721	2.13263	2.62695	2.41512	2.18414	1.20599	1.40289	2.03117	2.06418	2.2694	1.92622
Solyc03g114760.3	Protein MICROTUBULE BINDING PROTEIN 2C	8.19786	6.19454	7.52986	8.24858	9.24812	8.97881	3.97951	2.95222	3.33839	6.18067	7.54434	5.32445
Solyc05g009800.3	Receptor-like protein 4	11.0633	9.80001	12.444	9.04246	14.2601	14.4295	9.35678	6.85385	6.40318	12.617	14.3059	12.8653
Solyc04g007670.1	0	0.959769	0.737131	2.39272	0.304884	1.01118	1.57067	0	0.062018	0	0	0.360155	0.360171
Solyc02g069920.3	2-succinylbenzoate--CoA ligase, chloroplastic/peroxisomal	7.21555	4.92529	6.13688	6.4399	6.32747	8.85352	4.27358	2.53926	2.10728	7.73467	7.74057	7.32747
Solyc02g069925.1	2-succinylbenzoate--CoA ligase, chloroplastic/peroxisomal	8.87932	7.05295	7.81175	16.7828	8.42125	14.3691	6.11893	4.60808	3.46359	10.0731	11.1457	11.2718
Solyc01g107350.3	0	16.8157	15.2382	14.3611	11.0893	14.9675	24.0755	12.0309	7.73312	9.7545	8.7921	11.3306	9.61078
Solyc02g062170.3	0	0.876921	0.60393	0.545279	1.48834	1.7686	3.91417	0.88813	0.550455	0.421371	0.080093	0.133193	0.186479
Solyc04g076140.3	Rho GTPase-activating protein REN1	0.511324	0.543403	0.640175	0.59721	1.27788	2.16943	0.101979	0.045719	0.106659	0.107703	0.113786	0.240227
Solyc03g111380.3	Tubulin gamma-1 chain	2.95963	3.13032	3.49508	2.17819	5.02218	6.06751	1.76699	1.38102	0.836921	2.20478	2.24168	2.39495
Solyc01g108670.3	Kinesin-like protein KIN-12D	0.327067	0.421603	0.179944	0.929024	0.634909	1.02235	0.309204	0.079212	0.051974	0.104279	0.079406	0.04655
Solyc04g055160.3	Annexin D2	1.48525	1.39179	2.16526	2.64802	2.53066	3.03404	0.52819	0.156129	0.111548	0.711806	0.355118	0.604483
Solyc04g076400.3	VIN3-like protein 2	0.180548	0.187809	0.251123	0.780008	0.570658	1.19364	0.162211	0.049583	0.014459	0.123676	0.075413	0.164545
Solyc03g115050.3	Replication protein A 70 kDa DNA-binding subunit B	3.83129	3.51946	2.80972	4.54172	2.91663	3.77461	0.574331	0.10265	0.170253	0.54765	0.248383	0.670664
Solyc05g009530.3	Dihydrolipoyllysine-residue acetyltransferase component 4 of pyruvate dehydrogenase complex, chloroplastic	25.2857	25.4625	24.9326	22.6744	22.5817	37.4681	12.2237	10.0446	11.2982	16.5041	15.7733	17.2763
Solyc08g078470.3	FHA domain-containing protein At4g14490	0.593898	0.740076	0.44092	0.831502	0.84587	1.07091	0.402431	0.42285	0.197296	0.269542	0.327413	0.36251
Solyc03g114360.3	Probable inactive poly [ADP-ribose] polymerase SRO5	5.95991	7.96599	7.14935	8.15278	15.0273	10.9462	0.592604	0.804446	4.9264	0.684287	1.74887	1.00624
Solyc03g115890.3	Expansin-A15	1.37407	1.70303	1.13858	4.54695	4.00421	1.90825	0.06686	0.032115	0.098336	0.218066	0.062167	0.24868
Solyc01g107610.3	0	12.9973	14.5919	20.375	17.8124	26.1047	19.7058	17.556	21.0065	21.8368	17.657	16.1151	15.4896
Solyc01g111690.3	Probable 26S proteasome non-ATPase regulatory subunit 3	6.81415	6.99183	8.61201	9.04037	11.3555	10.008	8.6346	8.54696	9.40306	8.4478	8.63814	9.90994
Solyc01g108340.3	Peptidyl-prolyl cis-trans isomerase CYP40	4.29208	4.60102	5.94264	6.29019	7.33873	9.91206	5.71755	6.63571	5.71962	6.54455	7.12934	6.23846
Solyc01g088040.3	0	77.3906	93.6051	108.1	135.408	146.998	130.605	70.1	117.851	146.448	99.4578	107.533	89.4801
Solyc01g088350.3	Amidophosphoribosyltransferase 1, chloroplastic	2.20187	2.3143	2.58077	3.72919	3.94601	3.72586	2.56795	3.22233	3.7318	3.51546	2.97104	3.32119
Solyc01g110385.1	NADH dehydrogenase [ubiquinone] 1 beta subcomplex subunit 9	73.0854	74.1598	83.2566	112.759	111.904	121.865	89.8706	103.071	116.975	99.9558	90.5477	92.029
Solyc01g109620.3	NADH dehydrogenase [ubiquinone] iron-sulfur protein 8, mitochondrial	25.2049	24.2489	27.776	31.6102	34.8328	36.1133	24.012	32.9374	33.575	28.6195	27.3673	30.0211
Solyc03g096940.3	Probable NADH dehydrogenase [ubiquinone] 1 alpha subcomplex subunit 12	47.7804	45.7606	47.5885	60.8408	66.9814	74.9886	47.1682	48.9407	64.4013	54.9042	55.307	56.8554
Solyc03g019720.4	Gamma carbonic anhydrase-like 2, mitochondrial	35.4077	39.3364	42.1807	43.3221	53.2302	56.2154	34.9921	46.4533	43.3603	39.086	38.1263	39.9624
Solyc04g074760.3	0	0.249263	0.29849	0.439256	0.724819	0.636338	1.22075	0.40561	0.600287	0.666434	0.398409	0.112124	0.417935
Solyc02g087240.3	NADH dehydrogenase [ubiquinone] flavoprotein 1, mitochondrial	43.371	47.9872	52.9848	47.6582	67.7185	75.0094	46.3233	52.1804	49.3992	50.616	45.6621	51.0133
Solyc02g088930.3	0	28.8	31.9672	38.3423	39.707	47.7287	53.168	34.5142	34.5624	43.6199	32.608	31.62	34.2589
Solyc01g109830.3	Thymidylate synthase	8.02284	8.65018	8.90815	10.1199	13.8701	12.5719	9.70222	11.9344	9.92113	11.7232	11.1747	13.2451
Solyc01g091020.3	Golgi SNAP receptor complex member 1-2	7.23954	8.1827	10.5774	9.71944	15.0068	13.0467	11.4049	9.15907	10.8561	11.4997	10.5568	12.0348
Solyc04g014250.3	GLABRA2 expression modulator	16.5803	15.6717	24.7345	15.0482	28.4877	24.5928	24.563	24.2365	26.632	21.389	19.1058	20.5641
Solyc02g072120.3	ER lumen protein-retaining receptor A	1.30683	1.09005	2.15655	0.669841	3.78046	2.48857	1.97553	2.0925	1.63905	1.77014	2.23723	2.35509
Solyc03g111340.3	Ubiquitin-like modifier-activating enzyme 5	20.5175	21.8824	29.4322	16.6027	34.2036	28.5956	22.3946	20.5248	22.1027	23.4733	24.0369	23.9012
Solyc02g088070.3	Cyclic dof factor 2	0.254566	0.306806	0.485984	0.696529	1.65391	1.69791	0.174652	0.549959	0.580349	0.370717	0.198482	0.532317
Solyc03g097750.3	0	1.52773	2.24473	2.46287	2.01672	12.3102	8.4763	1.64986	0.745873	2.37901	1.38673	0.751993	1.35365
Solyc01g111450.3	Proteasome subunit alpha type-7	53.1592	62.6756	70.3249	51.6498	74.9851	76.863	44.4042	57.5692	61.1032	51.3867	51.1563	51.7438
Solyc02g070510.3	Proteasome subunit alpha type-5	20.4799	22.9501	28.7027	19.2496	34.3896	34.8393	24.0023	24.4729	26.2618	24.0223	23.0783	25.0787
Solyc05g010050.3	Probable isoprenylcysteine alpha-carbonyl methylesterase ICMEL1	2.06259	1.78005	2.82943	1.96759	4.14446	3.24445	1.67354	1.53311	2.6726	1.84906	1.94347	1.93699
Solyc03g082450.3	Leucine-rich repeat receptor-like protein kinase PEPR2	0	0	0.005176	0	0.161875	0.048354	0.031004	0.004964	0	0.019261	0.028828	0.014415
Solyc03g083210.3	Protein DEFECTIVE IN MERISTEM SILENCING 3	3.59763	4.86884	5.66422	5.88098	17.3566	11.0136	4.25671	6.85114	7.5222	6.95655	8.56574	7.53229
Solyc04g076060.3	14-3-3 protein 10	10.6465	15.9781	20.1983	10.4719	47.1385	34.4836	9.06405	26.0743	27.5674	26.0818	23.2032	26.4134
Solyc01g100380.3	Calreticulin	156.762	205.634	264.149	105.331	330.771	194.385	164.264	158.695	170.651	248.14	215.572	238.432
Solyc09g065870.3	E3 ubiquitin-protein ligase RGLG3	3.97851	4.82758	5.9429	1.58727	12.6604	8.44472	3.41661	4.0939	5.19807	8.24513	7.00972	7.623
Solyc04g009320.3	Hsp70 nucleotide exchange factor FES1	2.20579	3.25236	3.99597	1.57136	5.32365	3.68266	2.20025	3.04171	2.63097	3.70064	3.59268	3.99205
Solyc03g058920.3	Mitochondrial outer membrane protein porin of 34 kDa	8.85042	11.0589	12.4766	10.2642	16.2163	16.5141	6.03408	7.16612	9.45718	10.4427	9.47299	10.2813
Solyc04g009330.3	Serine/threonine-protein kinase Aurora-3	0.990696	0.861059	1.22208	1.05972	1.31474	1.33528	0.718909	0.994101	0.77967	1.29926	1.04319	0.992598
Solyc03g095470.3	0	13.5109	13.3099	16.3645	12.7912	17.1633	14.8444	11.5315	12.6829	13.4523	13.9696	13.389	14.6406
Solyc04g009310.3	ATP-dependent Clp protease proteolytic subunit 2, mitochondrial	14.5402	15.6058	16.8628	12.4703	16.6335	17.5002	11.1274	12.9822	14.6747	15.276	13.7952	14.3265
Solyc01g090850.3	0	6.17732	6.98251	8.15643	4.36704	7.75071	7.12667	7.35893	5.18187	6.78746	8.2339	7.42759	8.18028
Solyc01g103930.3	Transmembrane 9 superfamily member 1	42.4837	45.4734	53.0798	24.5337	50.9685	40.3864	56.1964	45.3172	41.5994	55.385	55.1402	55.9464
Solyc02g091410.3	Protease Do-like 7	9.5589	9.46022	9.95535	5.66564	12.9289	9.18251	10.5996	10.0458	10.7286	11.0623	11.0167	12.3692
Solyc04g079390.3	Ribosomal protein S14, mitochondrial	2.26597	2.07603	2.14478	1.37315	2.16866	2.24881	2.44271	2.02838	1.94423	2.37767	2.35863	2.47829
Solyc04g005500.3	0	3.54555	4.15028	4.69758	2.02931	7.16845	5.15641	4.78226	3.59994	3.04443	6.37873	5.62133	5.83398
Solyc01g100290.3	0	3.47516	3.68334	6.58069	3.07457	5.57767	5.54612	5.74076	3.84995	3.64763	7.19329	6.91799	6.58026
Solyc05g010150.3	5'-deoxynucleotidase hdd1	5.26788	6.06935	8.1934	4.92847	8.09309	6.7679	6.84962	7.18023	7.78291	8.42929	7.62394	7.1747
Solyc01g091140.3	0	0.079393	0.079738	0.030313	0.028583	0.139409	0.056635	0.544696	0.203496	0.148358	0.986976	0.815976	0.731598
Solyc03g097540.2	0	0.035632	0	0	0.038485	0	0	0.244464	0.352276	0.119851	0.569524	0.530382	0.378862
Solyc04g082950.3	Galactan beta-1,4-galactosyltransferase GALS1	0.529726	1.10662	1.15286	0.617905	1.62966	1.56442	2.51981	0.756474	0.96216	1.70466	1.36297	1.67845
Solyc03g031440.3	Probable NAD(P)H dehydrogenase (quinone) FQR1-like 1	2.53569	2.71812	3.57475	5.50371	5.18891	4.27859	3.6801	5.14237	6.23273	3.58527	4.71796	4.40709
Solyc03g124020.1	Auxin-responsive protein SAUR32	0	0	0	0	0.047207	0	0	0.098441	0.050238	0	0	0
Solyc03g115255.1	0	1.56825	1.38606	2.08375	3.2521	2.84188	1.40958	2.72572	1.72272	3.86829	3.81004	2.53442	2.80133
Solyc01g005590.2	0	9.78543	13.0632	7.44922	29.0151	11.078	22.8924	31.9694	5.14096	13.5609	26.618	30.3719	29.5978
Solyc02g081420.3	Probable helicase MAGATAMA 3	0.296539	0.362573	0.745793	0.926025	0.937272	1.11746	0.420166	0.757718	0.592678	1.59364	1.07608	1.41199
Solyc02g067370.3	NAP1-related protein 2	7.92306	6.60684	8.14745	10.9898	8.50112	9.7435	9.02269	10.0028	8.46547	19.164	17.5886	16.7108
Solyc04g072570.3	Somatic embryogenesis receptor kinase 1	3.11999	3.70285	3.84014	6.06454	5.15527	7.25755	4.62569	4.11383	4.02501	8.72437	8.64845	8.62825
Solyc04g058070.3	UDP-sugar pyrophosphorylase	2.06586	1.83645	2.65833	3.32313	2.76001	2.92541	2.79447	2.11483	2.67105	3.54082	2.87874	3.08451
Solyc01g009850.3	0	2.09629	2.18914	2.16925	2.95879	2.92387	3.12248	2.34256	3.41491	4.63393	3.14754	2.64671	2.78614
Solyc03g122180.3	Oligouridylate-binding protein 1B	16.9872	17.4007	18.5252	22.4469	21.7775	24.8925	18.2067	23.6421	24.3833	20.8375	19.686	22.2976
Solyc01g090240.3	Protein kinase G11A	0.917401	1.14033	1.73751	1.59909	2.81351	2.76026	1.2879	2.75389	3.63569	4.29735	3.61185	4.10456
Solyc02g089350.3	Protein GAST1	75.384	90.7703	45.1617	140.297	98.0954	229.312	117.631	69.4906	261.291	297.933	164.973	241.935
Solyc04g079930.3	Pre-mRNA-splicing factor cwc22	0.995436	1.14132	1.61446	1.38911	3.24837	4.54335	2.42759	2.87403	4.32604	4.59011	2.52883	3.93391
Solyc01g097300.3	Probable prefoldin subunit 4	17.0657	20.5775	22.0878	28.8975	22.0939	23.4191	24.9161	31.8269	40.3758	32.876	30.907	30.7034
Solyc02g083450.3	Aspartyl protease family protein 1	1.56182	1.67318	1.5902	3.81105	1.06042	1.60929	1.66683	2.17317	3.90432	4.46258	4.61264	5.08029
Solyc02g087050.2	WAT1-related protein At5g40240	0.072175	0.115982	0.281086	0.483311	0.121666	0.231688	0.066024	0.269567	0.404612	0.584495	0.399035	0.506491
Solyc04g050480.3	Exosome complex component csl4	4.58448	3.90895	6.29057	6.85989	4.95584	4.70111	4.505	8.49833	8.72745	7.73467	8.12379	8.93658
Solyc01g090770.3	RGS1-HXK1-interacting protein 1	3.55444	3.2475	3.82928	5.09049	5.13885	6.32495	4.9059	4.28297	5.30192	5.47267	5.91841	6.58464
Solyc04g024420.3	Proteasome subunit beta type-7-B	3.42681	4.2329	4.37638	7.61501	10.3539	9.73592	6.44064	7.29072	7.90505	9.82123	9.65298	10.491
Solyc03g007140.3	B3 domain-containing protein Os01g0905400	1.44807	1.01806	2.04571	2.45027	2.72921	1.97989	2.39174	2.33304	2.72399	3.68609	3.04501	2.99383
Solyc04g015760.3	Protein N-terminal glutamine amidohydrolase	1.99446	2.57545	3.64439	4.1544	3.80235	4.49691	4.15394	4.17317	5.271	5.71787	5.02365	4.84717
Solyc03g118550.3	TPR repeat-containing thioredoxin TDX	18.0666	17.1442	18.847	20.0219	25.0101	23.5976	21.9018	28.565	26.0263	26.801	24.218	25.9339
Solyc02g069640.3	Gamma-soluble NSF attachment protein	18.1682	21.5631	20.8747	24.6594	34.431	25.5281	25.0619	27.7442	29.9068	31.2453	25.2267	29.3928
Solyc04g074700.3	Homeobox-leucine zipper protein ATHB-6	0.878343	1.8309	1.23388	1.62883	9.98727	3.8126	3.52471	3.02201	2.09965	6.37492	3.38306	4.77527
Solyc04g049550.3	CDP-diacylglycerol--glycerol-3-phosphate 3-phosphatidyltransferase 2	2.77136	2.63126	4.05225	3.56108	5.11673	4.26221	3.71919	4.31689	4.8357	5.54531	4.46246	5.48595
Solyc01g080790.3	Basic secretory protease	0.119415	0.029984	0.307763	0.032244	1.41539	0.159722	1.09238	0.196767	0.033472	0.318112	0	0.25394
Solyc01g007870.3	Protein GL2-INTERACTING REPRESSOR 2	0.12393	0.04149	0.047318	0.133852	0	0	3.87339	1.13447	1.57476	3.25737	2.10822	3.42602
Solyc01g111210.3	Probable amidase At4g34880	0.681962	0.828045	0.99101	1.1763	1.23324	1.05646	3.30542	1.5989	1.19827	2.32102	1.41768	1.76406
Solyc01g008620.3	Glucan endo-1,3-beta-glucosidase A	2.95607	6.10392	8.6426	4.35372	3.55	1.72531	0.3782	9.33297	9.03907	4.20718	2.61544	4.46185
Solyc03g025350.3	Silicon efflux transporter LSI2	0.187699	0.310495	0.189705	0.0477	0.023265	0.011814	0.176752	1.6495	1.44837	0.694137	0.176086	0.457845
Solyc02g093160.3	Filament-like plant protein 7	4.88638	4.80686	4.59663	5.95321	5.91911	4.36344	6.08676	3.45529	4.87647	7.24418	7.83054	6.43163
Solyc12g089050.2	Acyl-CoA--sterol O-acyltransferase 1	0.053261	0	0.030504	0.028763	0	0.028495	0.517671	0.175523	0.209007	0.822924	0.481339	0.453046
Solyc10g038170.1	Phospholipase A(1) DAD1, chloroplastic	0	0	0.02573	0	0	0	0	0	0	0	0	0
Solyc01g079980.3	Probable aspartic proteinase GIP2	0.052455	0.228292	0	0.169963	0.128951	0.074837	0.57981	0.057622	0.09802	0.149051	0.055771	0.185911
Solyc03g112390.3	Transcription factor MYB86	0.142786	0.09219	0.292058	0.22031	1.40764	0.272829	6.21593	0.806657	2.024	1.66275	2.04946	1.74591
Solyc04g074470.1	Protein EXORDIUM-like 2	3.11424	3.48445	2.19037	2.09485	0.201469	0.175385	75.3125	21.2462	51.2112	22.967	32.2687	21.407
Solyc01g105520.3	Probable DNA helicase MCM9	0.302899	0.228162	0.31804	0.272624	0.25264	0.486165	0.837023	1.35867	0.466962	0.61862	0.456232	0.563607
Solyc02g090200.3	0	2.10365	3.17544	2.95142	2.20485	3.37041	2.7571	3.11712	4.37559	4.3683	4.19135	4.01005	4.03671
Solyc03g112910.3	4'-phosphopantetheine phosphatase	24.6224	27.3589	30.2056	21.9172	38.6331	28.2712	40.8514	40.4878	42.1131	37.3033	36.018	35.3642
Solyc02g076670.3	Putative Myb family transcription factor At1g14600	0.318839	0.218335	0.182606	0	0.015269	0.046523	14.3015	6.16111	8.70952	5.65209	5.59339	5.20841
Solyc03g098200.3	Homeobox-leucine zipper protein HDG11	0.497067	0.256547	0.245142	0.007456	0.036368	0.036936	14.4779	7.50788	4.84549	9.62946	9.28524	8.4929
Solyc04g014370.3	Very-long-chain (3R)-3-hydroxyacyl-CoA dehydratase PASTICCINO 2	13.1243	14.7833	16.5208	6.71839	14.4275	14.7748	41.8952	28.1083	26.4409	35.0592	27.1327	31.1314
Solyc02g067340.3	Transcription factor MYB94	5.19465	2.95413	3.25093	0.204357	0.453057	0.957078	16.5216	21.6916	27.1733	35.9241	39.7584	39.1019
Solyc03g026070.3	Homeobox-leucine zipper protein ROC5	1.21232	1.29369	1.72712	0.049102	0.183606	0.03243	8.69867	11.6194	13.3631	15.6308	12.962	14.9928
Solyc05g009990.3	Piriformospora indica-insensitive protein 2	0.654423	0.434266	0.776376	0.227191	0.086185	0.250089	5.6925	4.01804	3.7997	6.93594	6.44849	6.5979
Solyc01g095190.2	Probable methyltransferase At1g29790	0.074394	0	0.021304	0.08035	0	0.099505	0.510403	0.347319	0.646431	0.594539	0.573453	0.731681
Solyc08g059700.2	0	0	0	0	0	0	0	0.249207	0.376212	0.331623	0.530811	0.612395	0.595872
Solyc04g005290.3	0	4.32975	4.44223	6.14975	3.28066	9.55849	7.66931	6.79418	12.1906	15.7584	17.2905	13.4987	16.5448
Solyc01g005960.3	DEAD-box ATP-dependent RNA helicase 52	23.9479	23.8429	25.7386	18.9464	20.3831	21.9961	24.6736	23.1478	24.2264	26.2472	26.3368	27.8036
Solyc03g006470.3	CBS domain-containing protein CBSX5	1.53689	0.882037	2.0119	0.965466	0.462632	0.335614	1.52425	0.327317	0.369246	0.718561	0.533563	0.683659
Solyc03g115030.3	Probable aspartic proteinase GIP2	11.313	8.16807	8.3701	4.57545	2.32753	2.234	8.88308	5.49361	8.13848	7.95455	10.0406	6.84033
Solyc03g118340.3	ATP-dependent Clp protease ATP-binding subunit ClpA homolog CD4A, chloroplastic	22.9811	22.7352	25.012	18.3631	20.4356	23.4213	19.3812	17.1065	17.9802	21.673	23.2005	23.5915
Solyc02g063260.3	Protein DETOXIFICATION 14	0.017866	0	0	0.019296	0	0.057352	0.040859	0	0	0	0	0
Solyc02g069270.2	Protein argonaute 2	0.008114	0.008149	0.037178	0.070111	0	0.017365	0.120618	0.008913	0.054586	0.008646	0.008627	0.008628
Solyc03g083385.1	O-acyltransferase WSD1	0	0	0	0	0	0.073077	0.078093	0	0	0.072772	0	0
Solyc03g114565.1	H/ACA ribonucleoprotein complex subunit 2-like protein	0	0	0	0	0	0	0.405355	0	0	0	0	0.062821
Solyc00g007305.1	Putative ubiquitin-like-specific protease 1B	0	0	0	0	0	0	0.021205	0	0	0	0	0
Solyc04g077240.3	Branched-chain amino acid aminotransferase 1, mitochondrial	0	0	0	0	0.021093	0	0.045785	0	0	0	0	0
Solyc01g089990.2	0	0	0	0.173218	0	0.106217	0.161814	0.11528	0	0	0	0.053594	0
Solyc04g071580.3	Abscisic stress-ripening protein 1	1.0317	0.647616	1.42795	1.90359	2.40039	2.94386	2.0645	2.07776	1.8797	2.38191	2.14813	3.42803
Solyc06g068170.2	U11/U12 small nuclear ribonucleoprotein 25 kDa protein	0	0.016441	0	0	0.017247	0.070064	0	0	0.018354	0.017443	0.017404	0.03481
Solyc02g072040.3	0	0	0.014303	0	0.015381	0	0	0	0	0	0	0	0
Solyc04g010210.1	ABC transporter G family member 6	0	0	0	0	0	0	0	0	0	0	0.012593	0.025187
Solyc04g078790.3	Transcription factor HEC2	0	0	0	0.021387	0.020862	0.021188	0	0	0	0	0	0
Solyc09g047850.2	0	0	0	0	0.145183	0	0	0	0	0	0.143235	0.142919	0
Solyc04g074820.2	RING-H2 finger protein ATL11	0.20655	0.103724	0.059148	0.167314	0.136009	0.221014	0.265705	0.056724	0.086844	0.055023	0.027451	0.027452
Solyc09g075380.1	0	0.176428	0	0	0.063518	0.06196	0.125855	0	0.129204	0.065937	0	0	0
Solyc01g067930.3	Xyloglucan 6-xylosyltransferase 2	28.6109	35.2835	32.6262	31.6096	35.0364	27.9057	55.3937	22.5065	27.8721	44.3233	55.9014	45.0989
Solyc01g095210.3	Golgin candidate 4	6.07651	4.86771	6.01675	3.91462	6.7088	5.31313	7.50467	5.58498	5.80347	8.80197	8.22854	7.86228
Solyc01g111160.3	Proline-rich protein 4	6.58199	4.88426	5.90658	0.181119	2.03179	3.54388	51.5813	2.94739	1.12811	42.5726	27.1453	33.2534
Solyc03g019760.3	ABC transporter G family member 11	28.625	19.818	26.547	0.548073	11.534	8.86574	74.7854	50.452	37.5692	61.2961	47.3986	59.6158
Solyc02g093790.3	Probable carboxylesterase 16	5.68492	5.72186	7.02767	5.00933	8.06717	8.02385	8.97822	6.61931	5.74607	7.54937	8.46458	8.07667
Solyc03g115680.3	Formin-like protein 20	6.25753	6.11539	8.60292	3.9566	10.3796	10.0497	11.8568	7.52213	6.15235	13.307	12.4465	12.9442
Solyc04g008590.3	Pyruvate dehydrogenase E1 component subunit beta-3, chloroplastic	22.2638	25.8633	27.8265	14.353	25.1828	23.5654	36.6655	27.6439	26.934	29.6503	26.5001	28.9949
Solyc03g116290.2	Probable 2-oxoglutarate-dependent dioxygenase At3g111800	0	0	0	0	0	0	2.14994	0.167919	0.051416	0.586383	0.536332	0.861421
Solyc04g081870.3	Expansin-A1	0.654912	0.757043	0.976629	2.26884	5.35071	12.8651	83.0679	4.05862	3.71298	46.1372	21.809	36.5777
Solyc04g051650.3	Purple acid phosphatase 15	0.094211	0.01577	0.215827	0.135672	0.066172	0.050404	1.56205	0.500207	0.457727	1.30505	0.484139	1.31892
Solyc01g008900.3	D-cysteine desulfhydrase 2, mitochondrial	3.71348	3.16866	3.73485	3.39122	3.92831	4.19966	4.05636	3.6647	3.99429	4.48776	4.55811	5.18429
Solyc01g067480.3	Acyl-CoA-binding domain-containing protein 4	2.63991	2.59595	3.32941	3.57648	3.71166	4.8523	3.87059	3.0515	3.34143	5.32214	5.8385	5.79965
Solyc02g085930.3	Putative Peroxidase 48	0.700094	0.656261	0.694995	0.63852	0.590078	0.982178	0.747164	0.563972	0.837271	2.28772	2.415	1.75344
Solyc02g093210.3	PI-PLC X domain-containing protein At5g67130	3.19956	4.76946	5.70955	4.51061	6.36342	8.2407	6.05913	4.96993	6.88516	18.3626	14.8725	16.5801
Solyc11g005150.2	Leucine-rich repeat extensin-like protein 2	2.01632	3.96212	0.923832	1.02259	0.240142	3.09557	7.43804	0.057781	0.412821	8.893	10.1783	7.45697
Solyc02g022930.3	Probable 3-hydroxyisobutyrate dehydrogenase, mitochondrial	4.14388	3.94399	4.68444	3.8781	5.38303	4.53852	5.44541	6.75657	5.7164	7.38625	8.01583	7.05887
Solyc03g025890.2	DNA mismatch repair protein MSH3	3.51905	3.27823	4.90714	2.45516	4.77454	3.85123	6.73984	7.29916	6.37985	8.46999	9.62874	8.09534
Solyc03g111597.1	DNA-(apurinic or apyrimidinic site) endonuclease	1.00816	1.06317	1.96314	1.36109	1.2746	1.34845	2.53615	2.38105	2.59979	3.59877	3.10848	2.57265
Solyc01g006480.3	0	5.23659	5.13608	6.49025	4.39652	6.57311	6.10671	8.18652	9.99927	10.6187	9.65588	9.80856	9.04778
Solyc05g015945.1	11-beta-hydroxysteroid dehydrogenase A	0.086414	0	0.098982	0	0	0	0.592866	0.474627	0.775093	1.19703	0	0.643163
Solyc03g013170.3	0	1.07537	1.08004	0.615888	0.580732	0.283244	0.143834	2.92042	4.28219	4.52138	4.01057	2.71545	2.8585
Solyc03g114180.3	UDP-glycosyltransferase 90A1	1.20063	1.67414	1.669	1.46672	1.1974	1.10385	24.2854	20.4621	17.9638	17.6066	17.543	14.7923
Solyc01g096410.3	Phosphatidylinositol 4-phosphate 5-kinase 6	0.014398	0.050613	0.016492	0	0	0.007703	8.67645	1.03598	0.314792	6.13689	6.13865	6.54463
Solyc02g088100.3	Expansin-A10	3.64901	2.94416	5.5788	1.87987	2.79891	3.52878	95.3567	20.864	25.8998	118.34	120.919	104.74
Solyc04g079690.3	Protein JINGUBANG	0.140994	0.156916	0.222609	0.094662	0.317168	0.330278	1.70808	0.753481	0.760503	2.1074	1.75837	1.7706
Solyc02g080670.3	L-ascorbate oxidase homolog	0.247981	0.186794	0.05681	0.066958	0.574783	1.63188	6.52182	0.108963	0.625578	4.70347	3.8362	4.6142
Solyc03g019890.3	Beta-galactosidase 3	9.2296	8.72889	7.33994	8.85767	3.60821	4.19467	59.1538	5.513	8.5611	57.9354	43.8724	52.6172
Solyc03g112880.1	Fasciclin-like arabinogalactan protein 4	1.54333	1.11285	1.08788	0.427408	0.521156	0.889219	4.02724	1.13023	1.08703	2.42462	3.23971	4.01827
Solyc03g116280.3	1-aminocyclopropane-1-carboxylate oxidase 2	0	0.052394	0.029878	0.056344	0	0.02791	12.855	0.974204	0.17547	6.22586	6.21211	7.37723
Solyc05g009680.1	Protein ASPARTIC PROTEASE IN GUARD CELL 1	10.555	13.4712	10.0617	13.0665	8.75594	11.069	22.5347	14.2141	11.618	18.7015	20.5243	20.0592
Solyc03g006590.3	0	0.031857	0.239963	0.310164	0.05161	0.134252	0.119306	0.437123	0.367442	0.446468	0.64496	0.829824	1.16858
Solyc03g071555.1	Glycine-rich RNA-binding protein RZ1B	3.9852	4.62791	5.42072	1.34508	5.64198	2.93168	6.693	7.38743	2.51335	7.29865	10.4604	7.54771
Solyc02g070850.1	0	0.590829	0.197799	1.80469	1.27626	2.28242	1.68587	4.72914	1.51439	0.883246	6.71537	8.1663	6.49146
Solyc05g032620.1	0	0.631981	0.126946	0.289559	0.136515	0.532668	0.405742	1.58983	0.277692	0	2.69367	2.55334	2.68785
Solyc04g016010.3	NADPH-dependent thioredoxin reductase 3	0.415248	0.467605	0.446816	0.149497	1.03407	0.498184	0.964032	0.843186	0.536116	1.20675	1.61882	1.52524
Solyc01g068267.1	0	0.934784	0.874542	0.894729	0.401082	0.755508	0.986542	1.1421	0.689262	0.416359	1.36448	1.7563	1.36153
Solyc02g081460.3	Gamma-tubulin complex component 2	4.84159	4.31214	5.49925	4.69202	4.60903	5.23493	6.16292	6.29967	4.26758	7.18153	7.47864	7.72721
Solyc04g054410.3	UPF0400 protein C337.03	2.36889	2.15332	2.96245	1.72459	2.21146	2.63906	2.82018	2.63517	2.55513	3.33899	3.1483	3.22018
Solyc02g014770.3	Protein CHROMATIN REMODELING 19	4.58822	4.87149	5.64596	3.86061	5.5522	4.52611	4.9067	5.60658	4.40939	5.97861	6.56009	6.37455
Solyc02g024000.3	WPP domain-associated protein	3.36701	3.7813	5.35266	2.00562	4.2676	3.15517	3.26672	3.41846	2.60824	5.88177	6.03151	5.78227
Solyc03g098600.3	Dolichyl-diphosphooligosaccharide--protein glycosyltransferase subunit STT3B	14.2777	16.8657	17.1153	8.73223	18.9485	14.2112	15.2544	14.2831	14.811	21.6293	20.9635	21.3744
Solyc04g025260.3	Putative endoplasmic reticulum metallopeptidase 1	8.3455	8.03283	9.80801	7.23904	11.5226	8.96863	8.6241	12.0856	10.2496	12.6796	14.1445	13.7835
Solyc04g080160.3	COP9 signalosome complex subunit 4	7.90427	9.1167	10.3669	6.73752	8.73495	8.144	8.3219	9.09282	8.83234	11.9591	12.117	12.3301
Solyc05g008260.3	Peptidyl serine alpha-galactosyltransferase	3.51172	3.76521	5.91674	2.86066	7.22614	4.88563	6.88592	5.03735	5.3261	7.82794	7.91575	9.31019
Solyc01g107540.3	Basic secretory protease	0	0	0	0	0	0	0	0	0	0	0	0
Solyc02g085260.1	0	0	0.080239	0	0.086288	0	0	0	0	0	0.08513	0.084942	0
Solyc03g063720.3	0	0.119235	0.059877	0.097555	0.257562	0.08973	0.109359	0.107125	0.074846	0	0.117978	0.072441	0.072445
Solyc04g050576.1	0	0.017929	0.018007	0.020537	0.096823	0	0	0.287019	0.551465	0.281429	0.076419	0.209688	0.05719
Solyc02g088710.3	4-coumarate--CoA ligase-like 1	0.23941	0.084865	0.096787	0.152104	0.103861	0.030138	0.04831	0.04641	0.078949	0.090038	0.074866	0.119791
Solyc02g070700.2	0	0	0.087785	0.033372	0	0.030696	0	0	0	0.032666	0	0	0
Solyc04g014520.1	0	0.028418	0.028541	0	0.030693	0.179641	0.060816	0	0	0	0	0	0.060431
Solyc01g109490.3	0	0.409768	0.617324	0.391138	0.221287	0.287813	0.584617	0.078093	0.300087	0.306287	0.363862	0.145224	0
Solyc03g043880.3	Branched-chain amino acid aminotransferase 2, chloroplastic	0.339034	0.120825	0.150326	0.011812	0.161314	0.093619	0.062528	0.084097	0	0.058268	0	0.058142
Solyc03g096030.3	Protein ESKIMO 1	0.253923	0.241604	0.229622	0.274251	0.112642	0.429006	0.27507	0.117446	0	0.014241	0.042627	0.056839
Solyc02g072190.3	Probable WRKY transcription factor 65	5.14078	4.74021	8.25994	1.0991	10.0375	5.59464	6.88143	10.8317	6.11791	5.06653	5.22324	4.85037
Solyc01g106100.2	Protein FLOURY 1-like	3.52382	2.66387	4.10144	3.27392	6.26749	4.50038	4.78758	5.55664	6.39365	6.56092	6.46586	6.58703
Solyc05g010300.3	DNA-directed RNA polymerases II, IV and V subunit 3	18.0277	17.8698	21.3846	14.9901	23.6123	19.1071	17.9976	22.2466	23.1858	24.4508	23.26	20.9873
Solyc04g005310.3	Translin-associated protein X homolog	9.15922	9.12808	11.9477	11.2912	12.0065	12.5972	9.77323	14.4843	18.4794	15.2543	17.0231	16.0475
Solyc04g056430.3	0	5.62938	8.70201	10.7656	9.8867	15.0594	16.3422	8.11622	18.5516	24.9721	21.8553	18.6843	18.1647
Solyc04g080090.3	Probable protein phosphatase 2C 55	9.05115	10.8459	10.5106	8.8319	13.5477	12.802	13.4189	15.5197	16.3769	14.1676	14.4018	15.8183
Solyc02g087040.1	RING-H2 finger protein ATL46	0.606443	0.957124	1.33967	0.654994	4.03895	2.96645	1.0154	2.83126	1.82127	1.63859	1.84222	1.65808
Solyc04g071180.3	0	11.1985	13.6309	15.7756	13.2143	21.1667	17.9204	13.799	18.4707	18.8898	14.4618	13.8968	15.3547
Solyc05g009250.1	Ethylene-responsive transcription factor ERF117	1.26127	0.882204	1.83169	0.802753	2.44411	1.51829	1.54524	1.28654	2.19696	1.34397	1.53257	1.67633
Solyc04g049970.3	0	3.43651	3.57471	6.60741	5.16977	8.10325	7.87962	7.67194	8.26906	7.15557	7.80318	8.69939	6.52484
Solyc03g095220.3	Translocase of chloroplast 34	30.2875	28.0626	30.5456	32.8348	31.8435	39.5352	22.9201	31.1229	32.7277	38.8059	33.047	37.5283
Solyc04g071005.1	0	4.19852	4.74002	5.61654	8.87069	6.39298	8.98505	6.58804	6.02599	8.48699	7.77199	7.65709	8.27656
Solyc04g081470.3	0	10.9173	9.25683	9.42754	10.5424	12.1471	14.12	9.80015	10.162	13.4225	12.684	11.3543	11.5718
Solyc02g065160.2	Protein TRI1	0.025508	0.012809	0	0.013775	0	0	0.014584	0	0.028599	0.01359	0.01356	0.013561
Solyc04g079050.2	Anthocyanidin 3-O-glucoside 2'''-O-xylosyltransferase	6.68091	5.49577	4.57074	6.59728	2.39415	2.88868	6.61041	3.63454	3.44466	4.90093	6.46539	5.9148
Solyc01g005795.1	0	0.165689	0	0	0.059651	0.116376	0	0.252613	0.06067	0	0	0.587209	0.234894
Solyc01g087360.2	0	0.024464	0.012285	0.014011	0.039633	0.18042	0.091619	0.139867	0.067184	0.137143	0.260677	0.260102	0.234103
Solyc10g081640.2	Calcium-dependent protein kinase 20	0.023597	0.039499	0.027029	0.033981	0.049721	0.067331	0.062958	0.017281	0.061731	0.06705	0.09199	0.150536
Solyc02g082370.1	0	0	0	0	0	0	0.0376	0	0	0.039398	0	0	0
Solyc04g011545.1	0	0.138829	0.418296	0.31804	0.299886	0.731327	0.594201	0.952474	0.991271	0.544789	0.81362	0.811824	1.18089
Solyc01g103864.1	Magnesium transporter MRS2-4	0	0	0.039485	0.111694	0	0.036886	0.236503	0	0	0	0	0
Solyc09g059860.1	0	0.103275	0.103724	0	0	0	0	0.236183	0	0	0	0	0
Solyc04g055100.1	0	0.026715	0.053662	0.0306	0	0	0	0.122189	0	0.059905	0	0.028403	0
Solyc03g111280.1	Cytochrome P450 94B1	0.017178	0	0.039352	0.018553	0.180978	0	0	0	0.019259	0	0	0.018264
Solyc04g079490.1	Serpin-ZX	0.087305	0	0	0	0	0	0	0.095904	0	0	0	0
Solyc02g068860.1	0	0	0	0.151566	0.142914	0.418228	0	0.605218	0	0	0.140997	0.281371	0
Solyc04g051170.1	0	0	0	0.032882	0	0	0.030717	0	0	0	0	0	0
Solyc09g018150.1	Transcription factor bHLH95	0	0	0	0	0	0	0	0	0	0	0	0.028051
Solyc10g049940.1	0	0	0	0	0	0	0	0.089662	0	0	0.083554	0	0
Solyc12g008860.2	0	0	0	0	0	0	0	0	0	0	0	0.024578	0
Solyc06g076310.1	Cyclin-dependent protein kinase inhibitor SMR5	0.100816	0.506271	0.230958	0	0	0	0.11528	0	0.452138	0	0	0
Solyc06g007860.1	Norbelladine synthase	0.261375	0.052502	0.119756	0.16938	0.110151	0.50342	0.418422	0.172272	0.761936	0.167107	0	0.611402
Solyc10g037930.1	Coiled-coil domain-containing protein SCD2	0	0	0	0	0	0	0	0	0	0	0	0
Solyc02g021410.3	Cation/H(+) antiporter 15	0.020988	0.031618	0.03606	0.011334	0.033168	0.011229	0.023999	0	0.117657	0.033546	0.033472	0.022315
Solyc01g109650.3	Probable LRR receptor-like serine/threonine-protein kinase At2g16250	2.14201	1.99391	2.14579	2.34574	1.91077	2.05243	3.96841	2.75473	2.56898	4.49334	4.69767	4.60266
Solyc02g083790.3	Thaumatin-like protein 1	0.481744	0.331047	0.290426	0.876314	0.534263	0.108522	1.62358	1.14195	1.64881	1.10771	2.1027	1.02444
Solyc02g085390.3	ATP-dependent DNA helicase DDM1	0.989345	0.862409	0.91942	1.49194	0.560505	0.379507	1.43011	0.789465	0.826704	1.65094	1.75645	1.64737
Solyc02g093310.3	PI-PLC X domain-containing protein At5g67130	0.999722	1.75313	2.34478	4.54184	1.57155	1.12067	2.90323	0.453223	2.40189	2.23199	1.6703	1.43416
Solyc04g009040.3	Putative receptor-like protein kinase At3g47110	0.04131	0.024894	0	0.008923	0.069637	0.008841	0.075578	0	0.018527	0.008804	0	0
Solyc01g111930.3	0	2.08645	1.84899	1.12467	5.70001	3.10337	4.33379	2.80681	1.75268	2.61454	4.57728	2.47933	3.78441
Solyc01g095310.1	Acidic endochitinase	0.083847	0.02807	0.16007	0.573544	0.471139	0.209343	0.383504	0.276318	0.156681	0.357378	0.178294	0.445757
Solyc03g114520.3	Protein MIS12 homolog	2.68515	2.05373	2.53152	4.75173	3.15541	3.00579	2.03117	2.11012	2.13056	2.64111	2.23999	2.85502
Solyc02g033040.2	F-box/kelch-repeat protein At3g23880	0.091322	0.036687	0.083683	0.216992	0.019243	0.097716	0	0.040127	0	0.058385	0.194188	0.01942
Solyc05g024420.1	0	0.074286	0	0.17018	0.641861	0	0.079487	0	0	0	0	0	0
Solyc03g006160.1	0	0.837549	0.280396	1.70554	2.96508	4.06891	3.78395	5.05457	2.19789	1.77377	1.93367	1.73151	2.96845
Solyc03g121970.1	Protein BIG GRAIN 1-like B	9.0276	4.11751	7.77916	8.38618	48.6031	14.1795	41.504	19.5834	10.8646	12.5539	10.4348	10.6995
Solyc01g079780.3	Uncharacterized GPI-anchored protein At5g19250	7.90074	7.75499	12.1306	10.131	20.6505	16.4283	12.0584	10.0454	8.8834	11.5474	11.1168	12.7855
Solyc02g069590.2	Coatomer subunit epsilon-1	26.2336	28.9955	41.9539	27.3925	54.8876	40.404	30.4955	26.8071	36.7174	36.3815	33.9614	36.9284
Solyc01g060130.3	GTP-binding protein SAR2	13.7727	18.7974	22.7904	7.67671	31.8711	14.4476	13.4425	12.0224	11.2781	13.1819	9.70117	11.2183
Solyc01g096380.1	0	0.080653	0.027001	0.092383	0	0.339893	0.057534	0	0.059065	0.060285	0.028647	0	0
Solyc02g082920.3	Acidic 26 kDa endochitinase	141.198	210.474	196.437	53.7941	577.751	239.967	12.5452	27.0659	31.6562	19.5218	10.5123	22.2062
Solyc02g083710.3	26S proteasome non-ATPase regulatory subunit 4 homolog	32.7365	34.8089	38.6026	22.6072	42.1746	36.3548	26.5136	29.7746	28.0105	27.3797	27.1378	27.6992
Solyc01g091840.3	UDP-galactose/UDP-glucose transporter 4	1.79879	2.68308	3.63121	1.44267	3.91226	2.38212	0.590581	1.07602	1.68731	0.426993	0.605939	0.435538
Solyc04g079200.3	26S proteasome non-ATPase regulatory subunit 14 homolog	54.6709	64.5994	75.9535	47.294	74.7033	66.8229	45.0885	48.932	56.9917	49.3941	45.2238	45.8605
Solyc03g071710.1	0	74.3918	71.7089	112.389	39.8978	149.985	126.628	49.0018	61.8308	59.2612	51.0311	45.2522	53.0942
Solyc02g080580.1	0	0.651427	0.763301	2.67378	0.938105	2.57371	1.39409	0.931104	1.25229	0.669512	0.809827	0.461737	0.05772
Solyc02g089410.3	E3 ubiquitin-protein ligase RING1	4.85602	3.77896	5.065	2.74396	5.40414	4.18094	4.41273	3.72697	3.49749	4.31771	4.633	4.47935
Solyc01g100320.3	Protein disulfide-isomerase like 2-1	70.5003	82.4378	117.529	37.913	141.047	80.6427	70.3692	57.8314	56.6939	84.4954	79.4674	81.8049
Solyc03g007610.3	DnaJ protein ERDJ2A	20.9801	19.8928	26.1497	9.61487	33.9016	22.9542	15.6919	15.6913	14.9573	19.7463	20.2994	18.4832
Solyc03g118270.1	GDP-mannose 4,6 dehydratase 1	22.4277	19.5576	29.9535	13.8706	35.6643	24.5459	20.0586	13.6985	14.0858	22.0884	21.3718	21.6202
Solyc01g094640.3	Protein TRM32	8.38033	7.96885	10.8566	10.0728	13.4298	14.3055	5.59266	5.36735	6.1486	7.19083	6.85711	7.06065
Solyc12g056420.2	Lysophospholipid acyltransferase 1	0.23096	0.170107	0.582014	0.03326	0.405554	0.395414	0.052819	0.050742	0	0.114848	0.049112	0.032743
Solyc01g105160.3	Copper-transporting ATPase PAA1, chloroplastic	8.87578	8.56113	9.06415	6.06769	11.2819	14.043	5.4926	4.5446	5.38563	7.86992	9.59429	8.34496
Solyc04g078000.3	QWRF motif-containing protein 2	2.07484	1.90396	3.23151	2.62788	3.9395	4.43229	2.67121	1.56594	1.62339	2.46537	2.65037	2.44417
Solyc03g034090.3	0	2.41603	1.30082	4.19393	1.7486	4.43485	4.7973	3.38922	1.64165	1.9269	2.57443	2.56875	2.86018
Solyc02g086280.3	LEAF RUST 10 DISEASE-RESISTANCE LOCUS RECEPTOR-LIKE PROTEIN KINASE-like 1.4	0.212258	0.483756	0.850952	0.123443	0.361246	0.026206	0.317389	0.080711	0.146451	0.521941	0.338513	0.425331
Solyc03g007340.3	0	0	0.083047	0.260462	0.022327	0.283129	0.088477	0.09455	0	0	0.15419	0.021979	0.065939
Solyc02g091860.3	LRR receptor-like serine/threonine-protein kinase HSL2	6.19357	6.36633	8.92402	4.86193	12.5053	7.0056	5.7971	5.09059	3.79418	7.09076	7.00127	6.86733
Solyc08g016760.1	0	0.273179	0	0.469366	0.147525	0.431719	0	0	0.150043	0	0	0.290447	0.14523
Solyc11g067163.1	0	0	0	0	0	0.053426	0	0	0	0	0	0.053915	0
Solyc04g077740.1	0	0.070376	0.164924	0.080611	0.050673	0.444874	0.100405	0	0	0.15781	0.14998	0	0
Solyc02g070600.2	F-box/kelch-repeat protein At3g23880	0.015673	0.031482	0	0.118493	0.082562	0.050311	0.071685	0	0	0	0.016664	0.016664
Solyc05g010310.3	Chalcone--flavonone isomerase	0.023922	0	0	0.025838	0	0	0	0	0	0	0	0
Solyc03g121740.2	0	0	0.098899	0.112793	0	0	0.052684	0.225197	0.108171	0.220811	0	0.104696	0
Solyc07g007725.1	0	0	0.218086	0	0	0	0	0	0	0	0	0	0
Solyc02g078290.3	0	0.043878	0.088138	0	0	0.046229	0.046951	0	0	0	0	0.046652	0.046654
Solyc03g083380.3	O-acyltransferase WSD1	0	0	0	0	0	0	0.042286	0	0	0	0.039318	0.03932
Solyc03g121505.1	0	0	0.106986	0.061008	0.230101	0.056114	0.056991	0.060902	0	0	0	0	0
Solyc11g005490.1	Fasciclin-like arabinogalactan protein 19	0.030462	0	0	0	0	0	0.034833	0	0	0	0	0
Solyc01g098480.2	Pentatricopeptide repeat-containing protein At2g21090	0.186463	0.530609	0.88993	0.285304	0.720324	0.482175	0.071071	0.20483	0.679451	0.860985	0.77648	0.941733
Solyc02g088160.3	0	0.264642	0.212634	0.788144	0.228663	0.167291	0.339809	0.242087	0.058142	0.474745	0.789581	0.844113	0.956705
Solyc01g088470.3	0	30.8843	27.6586	24.2691	35.8704	26.6644	33.8771	22.6194	25.8842	38.5413	43.5518	40.0535	45.8806
Solyc03g096055.1	0	0.279462	0.331709	0.261906	0.329275	0.267666	0.299032	0.232404	0.13954	0.712117	1.21821	0.783337	0.94545
Solyc03g117510.3	Formamidopyrimidine-DNA glycosylase	3.28649	2.90517	3.21461	5.41081	2.72334	3.37175	1.85788	1.44678	1.9321	5.3382	5.15628	5.90252
Solyc01g108100.3	Cold-regulated protein 28	3.61526	2.51047	2.52346	3.9657	2.52936	3.00709	0.758961	3.22673	6.66595	6.41045	6.38129	5.84102
Solyc02g072430.2	Endonuclease RE2	0	0.011089	0.025294	0	0	0	0	0.012129	0.049517	0.035295	0.046956	0.058698
Solyc02g091170.3	Integrin-linked protein kinase 1	0.39476	0.453115	0.678263	0.700455	0.445615	0.241374	0.193455	0.278771	0.600676	0.721101	0.71951	0.779505
Solyc12g006970.1	0	1.19275	1.19794	1.22961	1.28824	0	0.382883	0.409161	0	0.534923	2.41481	1.52178	1.77549
Solyc01g094230.3	Probable protein phosphatase 2C 49	0.160999	0.269498	0.196709	0.127518	0.271398	0.390486	0.15955	0.2476	0.228648	0.365984	0.330941	0.764622
Solyc01g011497.1	Defensin-like protein 19	0	0	0	0	0	0	0	0	0	0.043876	0	0.043781
Solyc02g088430.1	ATP-dependent DNA helicase Q-like SIM	0.062499	0.06277	0	0	0.049385	0	0	0	0	0.216438	0.049837	0.265809
Solyc11g032110.1	0	0.111428	0	0	0	0	0	0.127414	0.244808	0	0.949872	0.710832	0.829342
Solyc02g084590.3	GATA transcription factor 5	6.59943	5.28516	5.48417	7.45387	5.65779	9.42695	3.31688	7.0244	6.35948	9.15784	8.22043	9.37883
Solyc02g091525.1	Protein PTST, chloroplastic	0.01891	0.009496	0.032491	0.010212	0.019923	0.010117	0.021623	0.062318	0	0.080599	0.080422	0.070372
Solyc06g066220.1	0	0.546358	0	0.156455	0	0	0	0.31237	0.750217	0.612574	1.45545	1.01657	1.74276
Solyc01g081470.3	2-methoxy-6-polyprenyl-1,4-benzoquinol methylase, mitochondrial	1.33167	1.88549	2.6861	2.96075	2.82654	2.98191	2.42892	2.30486	3.29202	3.01793	2.89385	2.9078
Solyc02g085430.3	Proline-rich receptor-like protein kinase PERK5	0.039585	0.063611	0.190438	0.31638	0.166822	0.203313	0.199162	0.113059	0.221912	0.19403	0.286193	0.328296
Solyc04g009400.3	0	0.068066	0.102543	0.292371	0.367576	0.268921	0.127457	0.233493	0.261697	0.381576	0.181322	0.343751	0.307581
Solyc02g062680.3	Anaphase-promoting complex subunit 10	2.85005	3.40682	4.62647	5.92982	4.88172	4.93927	4.43854	4.70577	4.8422	5.86888	5.29822	5.26128
Solyc04g008800.3	0	14.4324	12.6775	18.2896	18.3095	17.1605	15.9824	14.9574	18.1189	17.6456	22.1892	18.097	20.2414
Solyc01g005380.2	Protein PLASTID TRANSCRIPTIONALLY ACTIVE 14	0.125771	0.168423	0.096042	0.150933	0.294462	0.343921	0.127835	0.15351	0.329031	0.178689	0.297157	0.31203
Solyc01g100700.3	0	5.74534	5.6026	5.71672	5.89136	6.02053	6.40574	4.69559	6.01912	8.29994	5.8782	6.13482	5.90495
Solyc02g083610.3	Protein ALTERED PHOSPHATE STARVATION RESPONSE 1	0.217514	0.207536	0.19932	0.258421	0.217708	0.314207	0.572055	0.250886	1.52422	0.312897	0.50878	0.416294
Solyc03g119340.3	Cysteine-rich receptor-like protein kinase 10	1.26279	3.20294	1.71613	2.09592	1.12749	1.49627	0.95448	1.4969	6.91919	0.980681	2.11633	1.03925
Solyc03g111040.2	Lysine histidine transporter 2	0	0.030054	0.034276	0	0	0.03202	0	0.010957	0.089469	0.021257	0.063632	0
Solyc01g091220.3	40S ribosomal protein S13	59.2062	73.8856	75.2569	79.5509	83.6979	82.4997	39.9633	76.1041	103.437	89.1707	70.4651	83.4345
Solyc04g049710.3	Protein TONNEAU 1b	18.7653	20.8729	25.2495	17.4079	29.3126	29.9279	11.7259	23.5222	31.6182	26.3324	19.9738	26.1415
Solyc04g017680.3	50S ribosomal protein L22, chloroplastic	15.0103	13.217	15.8065	14.7808	17.1624	18.4328	11.9911	16.2881	20.4926	15.8241	15.6677	19.2151
Solyc02g093590.3	Zinc finger protein CONSTANS-LIKE 7	9.00952	10.1034	12.0695	13.3782	24.8053	20.8897	3.24754	12.6891	14.9581	16.2886	11.8628	13.2209
Solyc02g094390.3	Probable protein S-acyltransferase 7	3.63779	5.02925	6.24189	3.83359	17.1616	10.149	2.03774	5.2904	7.77755	12.5548	7.79813	10.5702
Solyc02g072105.1	Dihydroorotase, mitochondrial	5.66612	6.25982	6.50775	6.73171	7.09903	8.01285	3.48465	5.85414	6.97093	8.1263	8.23862	8.45068
Solyc08g007490.3	0	8.52189	9.28222	9.18849	11.5808	10.9385	13.4211	7.77729	9.84474	12.0219	12.1288	11.3576	9.80545
Solyc03g113540.3	Dynein 8 kDa light chain, flagellar outer arm	0.411761	0.661681	0.424484	0.474374	0.462739	0.455281	0.423751	0.482474	0.677107	0.482633	0.102151	0.59834
Solyc04g054900.3	0	2.02214	1.89462	2.31624	2.27197	1.87309	2.45418	1.67599	1.74426	2.51067	1.69196	2.03453	1.94804
Solyc06g076620.3	0	12.4153	12.3643	16.4365	13.2116	12.3369	11.7465	9.68348	12.662	15.0043	12.923	13.0056	12.7005
Solyc01g007030.3	E3 ubiquitin-protein ligase PUB22	44.4411	68.0052	89.1907	49.5369	63.9555	44.4658	38.7768	11.2785	87.8908	8.82414	33.7446	8.4465
Solyc01g007040.3	E3 ubiquitin-protein ligase PUB22	51.0711	65.2251	95.7526	29.4035	53.2047	41.6387	25.0701	7.30518	48.4647	5.81287	25.7964	6.57368
Solyc03g124110.2	Dehydration-responsive element-binding protein 1A	30.4164	47.1179	59.2084	4.74733	29.1746	15.6461	1.13923	4.57087	47.4745	6.27606	18.8489	10.6244
Solyc02g090770.1	Ethylene-responsive transcription factor ERF110	1.70201	4.50284	2.75791	0.044836	0.174945	0.444194	0	0.273609	2.42027	0.088468	0.794459	0.220693
Solyc04g071480.1	Protein ROH1	129.466	201.548	172.933	48.4131	71.5381	112.256	96.9095	41.4915	86.9185	71.6567	97.9547	76.6869
Solyc04g074450.1	Protein PHOSPHATE-INDUCED 1	207.197	284.646	263.97	20.645	36.4535	138.34	80.7572	14.5299	152.973	67.6068	131.685	81.8389
Solyc04g074430.1	Protein PHOSPHATE-INDUCED 1	230.752	336.633	155.86	129.771	21.6682	92.7959	75.2108	12.7999	75.5308	50.5468	103.511	56.5307
Solyc01g111430.2	Pentatricopeptide repeat-containing protein At4g13650	0.296436	0.617502	0.880315	0.320168	0.266046	0.552153	0.251084	0.289453	0.664724	0.467958	0.688714	0.793809
Solyc03g121620.1	NDR1/HIN1-like protein 13	48.0306	86.1326	63.9926	22.6274	39.251	26.238	29.3395	25.8948	89.8826	51.348	85.9735	58.3599
Solyc04g074280.1	Protein WHAT'S THIS FACTOR 1 homolog, chloroplastic	1.17734	1.59735	1.6798	0.535406	1.04455	0.773548	0.40151	0.998338	0.880014	1.60667	1.27372	1.49339
Solyc03g119300.3	Zinc finger protein BRUTUS	0.584287	1.08672	1.63599	0.233727	0.980377	1.73667	0.692856	0.641838	0.558047	0.645654	1.10439	0.529213
Solyc03g119580.1	Ethylene-responsive transcription factor ERF118	1.03114	2.18142	2.76431	1.01891	2.05719	1.33811	0.501735	0.915809	1.25451	0.888352	1.11965	0.536525
Solyc04g072550.2	0	0.378207	0.677125	1.2243	0.532807	0.641012	0.96774	0.658101	0.957365	0.368734	0.858574	0.979061	0.874202
Solyc03g114680.3	E3 ubiquitin-protein ligase RING1-like	6.96513	7.68157	7.36139	5.28406	6.70385	5.86689	7.44137	7.78475	8.25718	5.7067	6.76521	6.7409
Solyc01g010370.3	Probable methyltransferase PMT5	2.50931	1.99699	3.26214	1.20036	2.90901	3.62339	2.05518	0.858417	1.29476	3.37698	2.77871	3.87744
Solyc03g113900.3	Alpha-mannosidase I MNS5	4.00933	4.71449	6.45672	3.08695	6.81711	4.69361	3.4157	2.58368	3.46044	4.70576	4.50545	5.52919
Solyc02g088303.1	0	0.810818	0.814342	1.6511	0.486517	1.42375	0.674798	1.13317	0.692754	0.808076	1.24797	1.62836	1.43685
Solyc01g111150.2	Translocon-associated protein subunit alpha	68.8546	84.9137	101.475	52.2918	129.596	93.1946	66.9467	81.0204	101.988	75.5469	77.7401	73.2338
Solyc02g094440.3	0	69.5822	83.129	107.458	51.1627	122.327	84.8172	79.8004	78.9937	92.5694	91.4454	89.7977	94.2054
Solyc02g092300.1	50S ribosomal protein L12, chloroplastic	11.714	14.1586	15.9734	7.66775	13.3032	11.8289	10.1474	11.8651	14.2139	13.1845	12.7779	10.8914
Solyc03g096880.3	Uncharacterized protein At1g51745	8.42081	12.8587	11.5047	4.99089	11.5777	8.40775	9.20313	9.16635	9.96589	7.91489	9.60277	7.75566
Solyc01g008470.3	0	4.9734	5.4278	6.66334	4.42136	7.60436	5.09113	5.56373	6.15358	5.89824	7.0022	6.87221	6.1471
Solyc04g076120.3	Serine carboxypeptidase-like 18	0.422864	0.492654	0.561864	0.164418	0.534619	0.470574	0.560894	1.00335	0.853402	0.937224	0.899188	0.737368
Solyc01g102800.3	Histidine--tRNA ligase, cytoplasmic	6.50312	7.19029	9.05522	4.40202	8.40668	6.94096	7.17353	7.8103	8.55092	8.86941	8.61442	8.55378
Solyc04g056590.3	Aspartic proteinase 36	4.82237	4.81379	6.11878	3.71577	5.86552	4.92933	5.6487	5.79265	5.42879	6.95583	6.47153	6.51352
Solyc03g093970.3	0	6.47833	7.9807	10.5936	6.96121	9.6276	8.08928	6.75152	7.96508	8.73596	9.61962	9.41065	10.2912
Solyc04g077290.2	Transcription initiation factor TFIID subunit 14b	3.58095	3.25601	6.0677	3.50146	4.88898	3.87705	4.21583	4.25953	5.03649	5.39621	5.11396	5.72249
Solyc04g078890.3	Coenzyme Q-binding protein COQ10, mitochondrial	8.60223	8.19656	12.242	7.66662	8.66164	9.59081	7.6352	10.4408	9.30754	10.555	8.9328	9.99923
Solyc09g011933.1	0	0	0	0	0	0.146265	0	0	0	0	0.147931	0	0
Solyc01g108450.3	Serine carboxypeptidase 1	0.478224	0.150094	0.330949	0.301297	0.199437	0.362463	0.353162	0.240776	0.178727	0.350335	0.550825	0.720343
Solyc05g013980.3	0	0	0.092116	0	0.09906	0	0	0.052438	0.050376	0	0.048865	0.19503	0.04876
Solyc03g123420.1	0	12.4099	8.13091	13.9098	14.1512	11.5035	11.1132	12.8504	11.1749	11.0475	13.2803	13.3076	13.3649
Solyc02g072335.1	Subtilisin-like protease	0	0	0	0.053962	0	0	0.028565	0	0	0.079856	0	0
Solyc06g009455.1	0	0	0	0	0.121954	0.118963	0	0	0	0.126599	0.240634	0	0
Solyc07g045270.2	GPCR-type G protein 2	0	0	0	0	0	0	0	0	0	0.093835	0	0
Solyc11g064785.1	0	0	0	0	0	0	0	0	0	0	0.018416	0	0
Solyc01g111870.2	Serine/threonine-protein kinase ATR	0.265985	0.179012	0.241851	0.251739	0.184896	0.299281	0.445242	0.126513	0.132201	0.274658	0.320699	0.370279
Solyc04g026274.1	0	0.094305	0	0.10802	0	0.019871	0.080727	0.172534	0.020719	0	0.060293	0.100266	0.180487
Solyc02g088390.3	Lamin-like protein	27.6166	23.9239	24.2267	26.7187	15.9545	27.8989	27.1424	5.68243	11.5529	32.9835	36.9913	30.3839
Solyc04g007640.3	U-box domain-containing protein 10	5.6731	6.36555	5.57692	7.85311	4.53077	7.53919	8.37546	4.71221	4.4248	8.75334	8.38055	9.52121
Solyc04g074310.3	Probable RNA-binding protein ARP1	1.42484	2.18293	0.802206	6.25998	0.966854	2.60994	2.45769	0.026529	0.64984	6.25317	9.50028	6.83025
Solyc02g086620.3	0	0.021677	0.087086	0.2483	0.210713	0.228384	0.371122	0.59489	0.261936	0.267348	0.323378	0.253522	0.507067
Solyc03g115690.1	0	0.559484	0.178791	0.786505	0.384539	0.535867	0.925205	1.2795	0.223488	0.057026	0.460674	0.40558	1.32496
Solyc09g005220.2	Potassium channel AKT1	0.030462	0.06119	0.348929	0.164506	0.256754	0.29336	0.208996	0.133852	0.204926	0.162298	0.226716	0.421064
Solyc07g065670.1	0	1.20979	1.90936	1.28677	3.73327	2.91337	2.31162	3.75482	2.18329	1.64707	2.30199	2.11315	2.84829
Solyc03g025927.1	0	2.44285	1.30852	4.10395	0.615631	2.6595	2.61391	4.18997	2.50457	2.64761	2.77655	4.58851	2.94371
Solyc04g072065.1	Dynamin-related protein 4C	0.209618	0.105264	0.168073	0.226399	0.176677	0.246726	0.191752	0.138159	0.376035	0.268033	0.468023	0.31203
Solyc03g081320.3	0	34.7588	23.7952	26.5625	25.6307	33.3904	39.3985	30.3026	23.5068	24.3246	32.3978	30.6278	31.9853
Solyc03g113570.1	Germin-like protein subfamily T member 2	0.038319	0.076972	0	0.041387	0	0	0	0	0.042963	0	0	0.081487
Solyc11g021020.1	Proteinase inhibitor type-2 TR8	0.268843	0.067503	0	0	0	0.071917	0	0	0	0.071617	0	0.071463
Solyc04g082370.2	0	0	0	0.245576	0	0	0.229407	0	0.235511	0.120188	0	0.227946	0.113978
Solyc06g066210.1	0	0.148571	0.149217	0.680718	0	0.078265	0.238462	0.254829	0.489615	0	0.712404	0	0.15797

## Sheet: Table S2
Table S2. List of 50 genes preferentially expressed in adaxial EPT tissue (FPKM ≥ 10 and log2[adaxial EPT/mesophyll] ≥ 2).
Gene ID	Catalog	Annotation	log2(adaxial EPT/Mesophyll)	M82_upper_epidermis_1	M82_upper_epidermis_2	M82_upper_epidermis_3	M82_Mesophyll_1	M82_Mesophyll_2	M82_Mesophyll_3	M82_abaxial_EPT_1	M82_abaxial_EPT_2	M82_abaxial_EPT_3	M82_adaxial_EPT_1	M82_adaxial_EPT_2	M82_adaxial_EPT_3
Solyc03g019820.3	Membrane prot	Probable aquaporin TIP3-2, N-terminally processed	4.84398	26.3483	20.1739	4.29312	0.1212	0.283745	0.216133	12.1386	8.40694	8.8071	5.57211	6.56201	5.70324
Solyc01g007020.3	Transferases	E3 ubiquitin-protein ligase PUB22	4.16708	35.6961	37.9522	46.1051	2.22286	3.16365	2.99646	71.1408	23.4976	153.167	34.2616	77.8781	38.4565
Solyc01g007010.2	Transferases	E3 ubiquitin-protein ligase PUB23	3.46016	22.809	25.6662	28.9509	1.67462	2.20431	1.63908	22.9413	13.0922	70.5624	14.1726	32.1955	14.3605
Solyc01g100760.2	Uncharacterized		2.15691	24.7983	17.2818	25.352	0.765247	10.8062	8.05072	60.8401	19.6431	12.8616	38.3601	14.564	34.5822
Solyc01g109180.3	Ligases	Long chain acyl-CoA synthetase 2	2.9165	4.3549	2.58118	2.52225	0.569726	1.03396	1.03042	18.2915	2.5469	2.40008	7.61423	5.3671	6.90647
Solyc03g005320.3	Transferases	3-ketoacyl-CoA synthase 11	5.48779	1.64002	1.35301	1.09023	0.173968	0.077137	0.344705	9.49372	2.67017	6.97751	9.00298	9.1388	8.59429
Solyc01g088400.3	Lyases	Very-long-chain aldehyde decarbonylase CER1	3.96196	6.72082	7.15216	9.76211	0.185333	1.93844	1.68311	10.2467	3.66523	2.25526	22.9065	16.3083	20.1101
Solyc02g077330.3	Hydrolases	GDSL esterase/lipase At5g45950	3.45593	31.9649	19.4293	29.2489	1.19736	6.19038	7.55241	50.1781	6.02815	6.19412	55.9146	58.4826	49.5465
Solyc01g079240.3	Ligases	Long chain acyl-CoA synthetase 1	3.39911	14.7221	12.2685	14.106	1.62231	1.57204	2.34167	48.8193	23.3077	23.3766	19.1535	20.8457	18.4034
Solyc04g007530.3	Membrane prot	Protein DETOXIFICATION 14	4.52736	2.07976	1.07853	1.55702	0.146814	0.143213	0.363626	13.8491	6.7941	4.86175	6.34417	3.32406	5.40546
Solyc01g102720.3	Uncharacterized		2.83669	1.26158	1.31076	2.56624	0.657798	1.30625	2.11799	6.36722	7.62216	5.63353	9.75774	9.7362	9.66727
Solyc01g005290.3	Uncharacterized		2.11423	8.61456	7.62549	8.52952	17.82	10.6143	9.06157	7.17914	24.5399	44.3641	51.6534	61.3194	49.3683
Solyc04g007010.3	Uncharacterized	Kirola	3.11299	0.557957	0.186794	0.042607	2.16945	0.901364	0.437821	20.3736	4.98505	19.4763	9.79008	10.2035	10.3622
Solyc01g106330.3	Membrane prot	Fatty acid amide hydrolase	3.61204	0.364152	0.256014	0.125134	0.301534	0.844049	0.506547	17.8911	1.2134	1.48344	7.41132	6.31088	6.47896
Solyc01g111145.1	Uncharacterized	Proline-rich protein 4	4.14638	61.4785	35.4331	47.3	4.83976	22.3937	27.3544	437.465	17.6567	5.63173	364.294	246.21	356.171
Solyc03g006970.1	Hydrolases	Subtilisin-like protease SBT1.3	3.36782	1.4187	1.73176	1.66254	0.565764	0.540391	1.24947	10.4821	3.02098	2.56949	9.38427	6.49764	8.43572
Solyc01g005990.3		Non-specific lipid transfer protein GPI-anchored 14	4.64259	9.83936	5.81301	7.95559	2.10568	2.85639	4.20483	42.3914	23.3571	19.0922	81.2465	69.4075	78.3178
Solyc03g025320.3	Transferases	BAHD acyltransferase DCR	3.43955	32.4949	21.0176	32.991	5.09386	15.1099	12.4735	164.399	44.3955	47.8735	128.956	113.629	111.946
Solyc01g005295.1	Uncharacterized		2.27351	10.2832	11.0873	9.3538	12.9031	7.0103	9.87064	2.76671	29.237	27.976	46.408	53.5409	44.0567
Solyc02g083720.3	Membrane prot	MLO-like protein 4	6.76395	0.165449	0.055389	0.105285	0.258115	0.038736	0.039341	12.3181	8.58244	8.2857	11.949	12.2158	12.3727
Solyc01g011510.3	Oxidoreductases	Aldehyde dehydrogenase family 3 member F1	4.23825	9.39356	7.25837	9.7569	1.52264	2.79861	1.61965	56.6925	52.4907	38.1349	37.1757	36.3836	38.5627
Solyc03g093360.3	Membrane prot	PLAT domain-containing protein 1	6.03866	0.377779	0.347803	0.03606	0.340019	0.33168	0.269489	40.0299	3.28534	5.9299	22.073	18.7441	21.0546
Solyc01g091050.3	Hydrolases	Pectinesterase 2	7.05652	0.908313	0.32678	0.590089	0.014642	0.142831	0.333644	53.2798	29.2186	15.0327	22.781	24.0135	18.5803
Solyc02g063140.3	Transferases	3-ketoacyl-CoA synthase 6	4.7453	1.1076	0.931649	1.11011	0.164488	0.233387	0.207404	4.52775	4.95806	3.50819	5.5913	5.63785	5.00511
Solyc02g090930.3	Ligases	Triacylglycerol lipase OBL1	2.31465	0.632933	0.428717	0.488946	2.49595	2.68286	0.976507	29.2019	14.3744	10.034	11.7633	9.56205	9.29643
Solyc01g094090.3	Hydrolases	3-hydroxyisobutyryl-CoA hydrolase 1	3.04678	0.444566	0.157588	0.47927	0.833214	0.592364	0.461706	7.58033	7.88551	5.4829	5.23872	6.43663	3.92055
Solyc01g097930.3	Transferases	Cysteine synthase	4.38011	0.596087	0.165153	0.32962	0.355205	0.454772	0.065982	13.0915	11.0639	6.54502	6.17647	6.9933	5.07037
Solyc01g006540.3	Oxidoreductases	Linoleate 13S-lipoxygenase 2-1, chloroplastic	4.53856	3.6015	1.84421	2.59102	2.97965	4.11218	1.25293	138.649	122.098	58.0733	70.1171	64.3506	59.4679
Solyc01g081340.3	Transferases	S-adenosyl-L-methionine:benzoic acid/salicylic acid carboxyl methyltransferase 2	3.90402	0.345361	0.216789	0.148347	0.746021	0.568534	0.046193	15.6729	11.8319	7.76855	6.39408	6.28817	7.68845
Solyc01g005350.3	Transferases	Loganic acid O-methyltransferase	4.54731	0.482247	0.220156	0.125542	0.260427	0.369513	0.023455	9.97591	10.9321	9.68331	5.37223	5.29045	4.61479
Solyc04g007825.1	Other	MLP-like protein 34	4.24436	0.21028	0.134396	0.06569	1.50721	1.73207	0.961385	57.7949	21.3143	13.0957	19.8605	46.0356	13.7198
Solyc01g097280.2	TF	Wound-induced protein WIN1	5.37021	1.90889	2.71893	1.86849	0.674744	0.329097	1.67119	38.1783	68.0927	72.3402	38.7579	33.3955	38.4896
Solyc03g020040.3	Other	Proteinase inhibitor type-2	5.79644	0.413358	0.31935	0.145686	0.171712	0.0335	0.408281	21.0152	49.6338	25.9178	8.57203	16.1258	9.39871
Solyc03g116610.3	TF	Ethylene-responsive transcription factor WIN1	9.00029	0.029645	0	0	0	0.031233	0	3.52538	1.59568	1.26303	6.47564	4.57022	4.94868
Solyc04g074470.1	Other	Protein EXORDIUM-like 2	4.95457	3.11424	3.48445	2.19037	2.09485	0.201469	0.175385	75.3125	21.2462	51.2112	22.967	32.2687	21.407
Solyc02g076670.3	TF	Putative Myb family transcription factor At1g14600	8.05679	0.318839	0.218335	0.182606	0	0.015269	0.046523	14.3015	6.16111	8.70952	5.65209	5.59339	5.20841
Solyc03g098200.3	TF	Homeobox-leucine zipper protein HDG11	8.40672	0.497067	0.256547	0.245142	0.007456	0.036368	0.036936	14.4779	7.50788	4.84549	9.62946	9.28524	8.4929
Solyc02g067340.3	TF	Transcription factor MYB94	6.1517	5.19465	2.95413	3.25093	0.204357	0.453057	0.957078	16.5216	21.6916	27.1733	35.9241	39.7584	39.1019
Solyc03g026070.3	TF	Homeobox-leucine zipper protein ROC5	7.36097	1.21232	1.29369	1.72712	0.049102	0.183606	0.03243	8.69867	11.6194	13.3631	15.6308	12.962	14.9928
Solyc05g009990.3	Other	Piriformospora indica-insensitive protein 2	5.14826	0.654423	0.434266	0.776376	0.227191	0.086185	0.250089	5.6925	4.01804	3.7997	6.93594	6.44849	6.5979
Solyc01g111160.3	Uncharacterized	Proline-rich protein 4	4.16084	6.58199	4.88426	5.90658	0.181119	2.03179	3.54388	51.5813	2.94739	1.12811	42.5726	27.1453	33.2534
Solyc03g019760.3	Membrane prot	ABC transporter G family member 11	3.00625	28.625	19.818	26.547	0.548073	11.534	8.86574	74.7854	50.452	37.5692	61.2961	47.3986	59.6158
Solyc04g081870.3	Membrane prot	Expansin-A1	2.35121	0.654912	0.757043	0.976629	2.26884	5.35071	12.8651	83.0679	4.05862	3.71298	46.1372	21.809	36.5777
Solyc11g005150.2	Other	Leucine-rich repeat extensin-like protein 2	2.60569	2.01632	3.96212	0.923832	1.02259	0.240142	3.09557	7.43804	0.057781	0.412821	8.893	10.1783	7.45697
Solyc03g114180.3	Transferases	UDP-glycosyltransferase 90A1	3.72839	1.20063	1.67414	1.669	1.46672	1.1974	1.10385	24.2854	20.4621	17.9638	17.6066	17.543	14.7923
Solyc01g096410.3	Transferases	Phosphatidylinositol 4-phosphate 5-kinase 6	11.2546	0.014398	0.050613	0.016492	0	0	0.007703	8.67645	1.03598	0.314792	6.13689	6.13865	6.54463
Solyc02g088100.3	Membrane prot	Expansin-A10	5.3893	3.64901	2.94416	5.5788	1.87987	2.79891	3.52878	95.3567	20.864	25.8998	118.34	120.919	104.74
Solyc03g019890.3	Hydrolases	Beta-galactosidase 3	3.2124	9.2296	8.72889	7.33994	8.85767	3.60821	4.19467	59.1538	5.513	8.5611	57.9354	43.8724	52.6172
Solyc03g116280.3	Lyases	1-aminocyclopropane-1-carboxylate oxidase 2	7.87765	0	0.052394	0.029878	0.056344	0	0.02791	12.855	0.974204	0.17547	6.22586	6.21211	7.37723
Solyc02g070850.1	Uncharacterized		2.02691	0.590829	0.197799	1.80469	1.27626	2.28242	1.68587	4.72914	1.51439	0.883246	6.71537	8.1663	6.49146

## Sheet: Table S3
Table S3. Summary of 15 candidate genes involved in cuticle biosynthesis.
Gene ID	Catalog	Annotation	Pathway	Name	M82_upper_epidermis_1	M82_upper_epidermis_2	M82_upper_epidermis_3	M82_Mesophyll_1	M82_Mesophyll_2	M82_Mesophyll_3	M82_abaxial_EPT_1	M82_abaxial_EPT_2	M82_abaxial_EPT_3	M82_adaxial_EPT_1	M82_adaxial_EPT_2	M82_adaxial_EPT_3
Solyc01g006540.3	Oxidoreductases	Linoleate 13S-lipoxygenase 2-1, chloroplastic	Lipid metabolism	TomloxC	3.6015	1.84421	2.59102	2.97965	4.11218	1.25293	138.649	122.098	58.0733	70.1171	64.3506	59.4679
Solyc01g079240.3	Ligases	Long chain acyl-CoA synthetase 1	Lipid metabolism		14.7221	12.2685	14.106	1.62231	1.57204	2.34167	48.8193	23.3077	23.3766	19.1535	20.8457	18.4034
Solyc01g088400.3	Lyases	Very-long-chain aldehyde decarbonylase CER1	Lipid metabolism		6.72082	7.15216	9.76211	0.185333	1.93844	1.68311	10.2467	3.66523	2.25526	22.9065	16.3083	20.1101
Solyc01g091050.3	Hydrolases	Pectinesterase 2	Carbohydrate metabolism		0.908313	0.32678	0.590089	0.014642	0.142831	0.333644	53.2798	29.2186	15.0327	22.781	24.0135	18.5803
Solyc01g096410.3	Transferases	Phosphatidylinositol 4-phosphate 5-kinase 6	Carbohydrate metabolism		0.014398	0.050613	0.016492	0	0	0.007703	8.67645	1.03598	0.314792	6.13689	6.13865	6.54463
Solyc01g097930.3	Transferases	Cysteine synthase	Amino acid metabolism		0.596087	0.165153	0.32962	0.355205	0.454772	0.065982	13.0915	11.0639	6.54502	6.17647	6.9933	5.07037
Solyc01g109180.3	Ligases	Long chain acyl-CoA synthetase 2	Lipid metabolism		4.3549	2.58118	2.52225	0.569726	1.03396	1.03042	18.2915	2.5469	2.40008	7.61423	5.3671	6.90647
Solyc02g063140.3	Transferases	3-ketoacyl-CoA synthase 6	Lipid metabolism		1.1076	0.931649	1.11011	0.164488	0.233387	0.207404	4.52775	4.95806	3.50819	5.5913	5.63785	5.00511
Solyc02g067340.3	TF	Transcription factor MYB94	Volatile biosynthetic process		5.19465	2.95413	3.25093	0.204357	0.453057	0.957078	16.5216	21.6916	27.1733	35.9241	39.7584	39.1019
Solyc02g076670.3	TF	Putative Myb family transcription factor At1g14600	Volatile biosynthetic process		0.318839	0.218335	0.182606	0	0.015269	0.046523	14.3015	6.16111	8.70952	5.65209	5.59339	5.20841
Solyc02g077330.3	Hydrolases	GDSL esterase/lipase At5g45950	Lipid metabolism		31.9649	19.4293	29.2489	1.19736	6.19038	7.55241	50.1781	6.02815	6.19412	55.9146	58.4826	49.5465
Solyc02g090930.3	Ligases	Triacylglycerol lipase OBL1	Lipid metabolism		0.632933	0.428717	0.488946	2.49595	2.68286	0.976507	29.2019	14.3744	10.034	11.7633	9.56205	9.29643
Solyc03g005320.3	Transferases	3-ketoacyl-CoA synthase 11	Lipid metabolism		1.64002	1.35301	1.09023	0.173968	0.077137	0.344705	9.49372	2.67017	6.97751	9.00298	9.1388	8.59429
Solyc03g025320.3	Transferases	BAHD acyltransferase DCR	Lipid metabolism	DCR	32.4949	21.0176	32.991	5.09386	15.1099	12.4735	164.399	44.3955	47.8735	128.956	113.629	111.946
Solyc03g116610.3	TF	Ethylene-responsive transcription factor WIN1	Lipid metabolism	SlSHN1	0.029645	0	0	0	0.031233	0	3.52538	1.59568	1.26303	6.47564	4.57022	4.94868

## Sheet: Table S4
Table S4. List of 2738 genes enriched in trichome-free leaf epidermis compared to mesophyll tissue (log2[trichome-free leaf epidermis/mesophyll] ≥ 1).
Gene ID	FoldChange	log2FoldChange	p-value	Regulation	M82_trichome-free_leaf_epidermis_1	M82_trichome-free_leaf_epidermis_2	M82_trichome-free_leaf_epidermis_3	M82_mesophyll_1	M82_mesophyll_2	M82_mesophyll_3
Solyc00g006800.3	2.02592	1.01858	5.76821e-06	Up	42.1024	40.4624	35.197	12.1038	19.0086	20.1531
Solyc00g006820.3	43.0319	5.42734	1.53162e-11	Up	136.163	220.326	283.856	0.430514	5.62518	7.72216
Solyc00g007200.3	7.48451	2.90391	8.30171e-08	Up	17.9504	28.4858	40.0448	1.21809	6.07897	3.44792
Solyc00g007220.3	9.26412	3.21165	2.02414e-10	Up	2.0862	4.07556	4.66837	0.265117	0.336199	0.420247
Solyc00g007300.3	12.7745	3.6752	6.34196e-47	Up	11.1007	13.1955	14.611	0.782246	1.14955	0.744786
Solyc00g019950.1	4.84515	2.27654	0.0120401	Up	0.763192	2.14325	0.706907	0.335213	0.0934261	0.189771
Solyc00g026160.3	123.428	6.94753	6.22259e-10	Up	13.6814	6.3947	1.16321	0.108764	0.0303132	0
Solyc00g029190.3	33.7213	5.07559	2.32097e-10	Up	2.20578	0.745197	1.54495	0.0499507	0.0324837	0.0329911
Solyc00g032947.1	13.8673	3.79362	3.0277e-05	Up	3.95062	4.01644	6.31569	0.161885	0.789575	0
Solyc00g042840.1	29.6431	4.88962	8.5749e-15	Up	1.97116	2.9116	4.046	0.0965332	0.0941656	0.0717274
Solyc00g057880.3	9.25514	3.21026	0.000395323	Up	0.888206	0.898034	0.62682	0.140796	0.0763015	0
Solyc00g071180.3	830.933	9.69859	1.34027e-12	Up	6.70063	4.20674	1.37532	0	0	0.0119651
Solyc00g080750.3	45.9141	5.52087	3.9063e-45	Up	119.734	100.724	74.9526	1.51662	3.06843	1.16864
Solyc00g095860.1	40.6931	5.34671	4.05631e-25	Up	11.4289	7.23057	9.25674	0.122498	0.238987	0.242721
Solyc00g099580.2	43.7259	5.45041	1.75259e-15	Up	14.2951	9.5875	15.8517	0.0252666	0.271116	0.525671
Solyc00g110870.3	2.99965	1.5848	6.70669e-07	Up	2.24822	2.17305	1.98118	0.413603	0.645533	0.819522
Solyc00g117450.2	47.9115	5.5823	6.70233e-08	Up	3.5632	1.71978	1.55314	0.0420852	0.041053	0.0416943
Solyc00g156980.3	123.079	6.94345	2.36514e-06	Up	3.53429	2.94593	0.648492	0	0.0461493	0
Solyc00g170200.1	10.1918	3.34934	1.49924e-13	Up	1383.46	1211.54	1222.41	40.3019	153.002	149.02
Solyc00g188850.3	28.5275	4.83428	0.0116488	Up	0.306116	0.341728	0.138877	0	0	0
Solyc00g215560.2	2.28743	1.19373	0.00408051	Up	0.985353	1.23748	1.39076	0.329746	0.57439	0.490025
Solyc00g227860.1	2.48898	1.31555	1.09744e-12	Up	28.9179	31.3455	32.2294	9.08827	13.8474	9.79265
Solyc00g272810.1	2.30281	1.20339	0.000294679	Up	534.476	523.764	501.779	119.51	329.752	167.489
Solyc00g278110.3	10.3828	3.37613	0.0121006	Up	0.346747	0.079694	0.28069	0.0204773	0.0399501	0
Solyc00g289230.2	3.33956	1.73966	9.07542e-07	Up	9.74451	8.12157	7.03811	2.59004	2.00677	1.7302
Solyc01g005100.3	2.58482	1.37006	1.87015e-09	Up	16.0959	16.7298	21.1743	5.61656	6.53478	5.9996
Solyc01g005210.3	2.00187	1.00135	6.53492e-05	Up	49.707	68.8349	75.9097	25.3662	30.1309	28.9282
Solyc01g005290.3	2.29949	1.20131	0.00820296	Up	29.5309	33.602	40.0735	17.82	10.6143	9.06157
Solyc01g005295.1	2.07346	1.05204	0.0155485	Up	27.9826	22.2479	23.4217	12.9031	7.0103	9.87064
Solyc01g005350.3	28.2626	4.82082	2.73523e-13	Up	8.65468	5.75873	6.61533	0.260427	0.369513	0.0234553
Solyc01g005360.3	12.2728	3.61739	8.79693e-05	Up	0.452866	0.54644	1.18438	0.0267442	0.0782649	0.0529916
Solyc01g005370.3	3.66991	1.87574	5.18668e-07	Up	8.42599	10.2366	8.69654	1.63897	3.50699	1.51899
Solyc01g005470.3	2.92982	1.55081	0.00187443	Up	838.554	607.299	310.317	220.308	172.671	112.815
Solyc01g005800.3	7.55054	2.91658	0.00310601	Up	5.25288	2.74383	1.31828	0.770827	0.0916978	0.0838172
Solyc01g005990.3	18.2472	4.18961	3.86188e-42	Up	60.6937	59.5092	70.6666	2.10567	2.85639	4.20483
Solyc01g006050.2	32.2131	5.00957	0.0090839	Up	0.216295	0.0576205	0.124889	0	0	0
Solyc01g006090.3	3.85312	1.94603	2.84927e-07	Up	6.94837	6.85476	10.7765	2.01625	2.19287	1.30872
Solyc01g006140.3	5.43148	2.44135	3.06392e-19	Up	3.61207	3.91392	3.43663	0.455124	0.630139	0.683617
Solyc01g006170.3	3.21944	1.68681	2.40138e-13	Up	29.9832	27.4236	31.1623	6.89099	10.7746	6.60517
Solyc01g006200.3	2.08184	1.05786	7.56145e-05	Up	9.67957	10.1514	11.8704	3.92614	6.00926	3.48136
Solyc01g006290.3	679.347	9.408	5.13704e-17	Up	225.771	94.7671	21.5949	0	0.438796	0.0524295
Solyc01g006300.3	81.1358	6.34227	2.50395e-28	Up	1310.17	779.245	263.322	7.91229	7.46024	9.54194
Solyc01g006360.3	2.34949	1.23235	0.0067922	Up	16.7511	13.2072	8.64693	2.08915	6.98567	5.90032
Solyc01g006400.3	3.57804	1.83917	0.000788314	Up	999.203	883.562	733.341	63.8873	243.329	356.445
Solyc01g006540.3	25.6519	4.681	1.05531e-25	Up	89.4869	81.3509	73.7663	2.97965	4.11218	1.25293
Solyc01g006650.2	2.69156	1.42844	0.0167689	Up	4.71835	2.49961	0.991365	0.880318	0.701002	1.02046
Solyc01g006810.3	5.0756	2.34358	1.50974e-21	Up	42.3058	33.4223	28.6048	4.73454	6.79278	6.52227
Solyc01g006830.3	2.04214	1.03008	0.000227063	Up	49.9382	66.7182	75.1308	26.3225	25.5744	28.8903
Solyc01g006840.3	26.6446	4.73577	0.0105371	Up	0.123518	0.09384	0.00726405	0	0	0.00682518
Solyc01g006910.3	626.198	9.29047	3.0828e-11	Up	11.8138	5.13413	2.80849	0	0	0
Solyc01g007010.2	19.3009	4.2706	1.01885e-35	Up	28.5577	38.1028	55.1211	1.67462	2.20431	1.63908
Solyc01g007020.3	27.8886	4.8016	9.95354e-45	Up	58.7652	92.2889	115.308	2.22286	3.16365	2.99645
Solyc01g007025.1	22.5794	4.49693	1.17656e-06	Up	2.30885	4.57149	5.02029	0	0.427776	0.0620655
Solyc01g007080.3	408.449	8.67401	3.57955e-08	Up	4.76371	2.47199	0.236378	0.0149453	0	0
Solyc01g007220.3	2.93145	1.55161	0.00962227	Up	736.068	461.959	404.785	248.552	137.747	63.0035
Solyc01g007800.3	41.3967	5.37144	6.52161e-11	Up	4.62998	3.54994	3.16204	0	0.195021	0.0495168
Solyc01g007810.1	25.3747	4.66532	3.06002e-07	Up	1.46257	1.81555	3.29001	0.152952	0	0.0606125
Solyc01g007870.3	73.1493	6.19277	2.94987e-07	Up	6.6663	3.86354	1.36431	0.133852	0	0
Solyc01g008130.3	4.14549	2.05154	7.7338e-06	Up	13.7231	10.8668	9.59577	1.5857	4.57318	1.38883
Solyc01g008220.3	10.1418	3.34225	1.39862e-08	Up	7.80539	5.06594	2.05878	0.338439	0.431719	0.515839
Solyc01g008420.3	35.3987	5.14562	2.54713e-18	Up	10.869	7.75239	5.41539	0.063999	0.421398	0.14266
Solyc01g008497.1	19.0453	4.25136	3.25222e-07	Up	11.3614	6.13548	1.52085	0.438479	0.315166	0.0800223
Solyc01g008500.3	10.7735	3.42942	5.58937e-05	Up	19.9074	10.1939	2.28229	1.39809	0.796918	0.275352
Solyc01g008520.3	2.2245	1.15348	0.00248559	Up	8.41374	5.89186	4.73444	1.4623	3.72551	2.53951
Solyc01g008620.3	8.35381	3.06243	0.000685735	Up	61.9136	30.4121	2.94271	4.35372	3.55	1.72531
Solyc01g008670.3	11.4722	3.52007	7.87239e-25	Up	15.3306	11.0722	8.33057	0.729291	1.14121	0.797779
Solyc01g008800.2	2.757	1.4631	7.1467e-05	Up	13.9335	12.4173	11.5927	4.36161	5.2504	2.32749
Solyc01g008940.2	29.8858	4.90139	6.6277e-16	Up	15.9618	44.567	43.2062	1.46344	0.713775	0.724925
Solyc01g009300.3	2.44607	1.29047	0.00253349	Up	16.6848	13.7161	13.8564	2.196	8.64964	5.80617
Solyc01g009330.1	165.931	7.37444	4.49706e-08	Up	0.896125	0.771122	0.564651	0	0	0
Solyc01g009565.1	2.55393	1.35272	1.11243e-07	Up	58.2917	41.1882	53.6834	14.5697	22.4239	15.8778
Solyc01g009570.3	2.21958	1.15029	3.22596e-05	Up	19.8689	21.2065	25.9574	8.4654	10.9629	6.94078
Solyc01g009960.3	77.961	6.28468	0.000436123	Up	0.0410388	0.240518	0.390983	0	0	0
Solyc01g010080.3	9.10027	3.18591	0.000281926	Up	0.383874	0.53745	0.555356	0.0128462	0.125312	0.0127269
Solyc01g010135.1	2.25286	1.17176	0.000182647	Up	3.7425	4.71842	6.60012	1.79728	1.99502	2.00316
Solyc01g010140.1	43.9894	5.45908	0.0041709	Up	0.202458	0.269672	0.0389666	0	0	0
Solyc01g010180.3	4.7978	2.26237	1.43834e-05	Up	303.414	246.477	173.343	64.3682	37.1925	23.0103
Solyc01g010270.3	2.04664	1.03326	0.00244294	Up	76.9439	74.5046	58.6091	25.458	46.1945	19.7314
Solyc01g010295.1	2.77559	1.4728	0.0048965	Up	8.45985	4.65184	3.63224	0.831502	2.95475	1.73582
Solyc01g010710.3	55.7545	5.80102	1.5834e-13	Up	11.2479	9.02301	4.08394	0.109104	0.0532139	0.216181
Solyc01g010720.3	325.598	8.34695	8.64087e-12	Up	4.69783	2.64697	0.999301	0.0111498	0	0.0110462
Solyc01g011510.3	23.6011	4.56078	1.62216e-60	Up	62.3906	48.8882	46.4579	1.52264	2.79861	1.61965
Solyc01g012580.1	4.4567	2.15598	5.26372e-05	Up	5.46636	5.96767	5.33269	0.645637	1.99437	0.746247
Solyc01g014560.3	28.4421	4.82996	0.000700007	Up	0.148542	0.894753	1.17932	0	0.0727353	0
Solyc01g015050.1	3.51757	1.81458	0.0119584	Up	4.02785	2.15453	2.2334	0.192558	1.12701	0.858464
Solyc01g016720.2	8.53662	3.09367	0.0140034	Up	0.783708	0.76552	1.24442	0	0.0959376	0.194872
Solyc01g049880.3	2.06751	1.0479	0.00128862	Up	13.7148	16.4194	22.0702	7.81652	7.33768	6.51266
Solyc01g056850.3	6.3124	2.65819	2.1599e-09	Up	5.31012	10.4253	13.522	1.48379	1.24063	1.22851
Solyc01g057430.3	4.71901	2.23849	6.50116e-07	Up	4.45294	6.71187	8.08653	1.46447	1.09021	0.916338
Solyc01g058030.2	168.026	7.39254	5.54613e-07	Up	0.560333	2.03728	3.82254	0	0	0.0309621
Solyc01g058040.1	13.0338	3.70419	0.00423524	Up	0.962909	0.868211	1.25453	0	0.217614	0
Solyc01g058270.3	5.36831	2.42447	4.31364e-07	Up	4.77351	3.21704	1.5409	0.440862	0.668965	0.452944
Solyc01g058320.3	5.96117	2.57559	1.49428e-06	Up	29.7958	18.0213	11.5773	3.91609	2.8338	1.60931
Solyc01g060070.3	2.24786	1.16855	0.0123007	Up	3.08917	1.6668	1.61948	0.561197	0.950804	0.994919
Solyc01g060205.1	14.2617	3.83407	0.000137789	Up	1.2885	0.915343	3.0586	0	0.267666	0.0776706
Solyc01g060210.3	27.7409	4.79394	6.32976e-06	Up	1.2587	1.9906	2.34761	0.0601745	0.117397	0
Solyc01g060240.3	5.06547	2.3407	7.13329e-23	Up	24.8814	22.1681	23.4155	2.96158	4.20881	5.04323
Solyc01g065980.3	2.19934	1.13707	0.00870753	Up	57.8393	34.5144	30.6359	7.88542	21.5211	21.1413
Solyc01g066020.2	131.192	7.03554	0.00318293	Up	0.722895	0.155761	0	0	0	0
Solyc01g066440.3	2.97253	1.57169	0.00445486	Up	14.0952	15.888	16.0064	6.05778	1.79845	4.79172
Solyc01g066520.3	3.09088	1.62802	4.84706e-05	Up	20.6946	39.25	51.75	10.3752	11.1517	9.69149
Solyc01g066620.3	23.3778	4.54707	1.97554e-09	Up	1.26571	1.2853	1.77762	0	0.134999	0.037393
Solyc01g066700.3	10.23	3.35474	1.48792e-11	Up	13.6453	14.4158	11.4771	1.57271	1.21116	0.492031
Solyc01g066710.3	19.2245	4.26487	9.20314e-13	Up	9.72168	6.99995	4.23405	0.3904	0.272018	0.276267
Solyc01g066760.2	8.3156	3.05582	0.0040681	Up	2.81357	0.588915	0.531851	0.201762	0.0984065	0.0999438
Solyc01g066790.1	43.2069	5.43319	0.00201854	Up	2.10245	0.821461	0.890237	0	0	0
Solyc01g067210.3	3.77576	1.91677	0.00396392	Up	0.825765	0.597482	0.291377	0.122818	0.219644	0.0608386
Solyc01g067215.1	13.9735	3.80462	0.0104084	Up	0.785397	0.767169	0.16628	0.0525662	0	0.052078
Solyc01g067295.1	12.5938	3.65464	2.18037e-16	Up	1031.39	941.109	805.055	73.1269	88.1619	29.8763
Solyc01g067330.3	32.6512	5.02906	9.7188e-26	Up	6.55737	7.50953	8.1981	0.28376	0.22144	0.0843372
Solyc01g073880.2	6.92332	2.79146	9.45884e-05	Up	19.6125	20.3848	17.2931	4.23534	0.659275	1.65162
Solyc01g079240.3	32.9568	5.04251	3.4079e-42	Up	93.0716	70.0992	48.3496	1.62231	1.57204	2.34167
Solyc01g079300.3	11.0154	3.46145	6.27669e-07	Up	2.17687	1.81133	1.82887	0.046253	0.383508	0.068735
Solyc01g079550.2	2.20898	1.14338	0.00932615	Up	1.72692	1.4922	1.61714	0.7335	0.585417	0.561531
Solyc01g079580.3	2.63482	1.39771	0.00130995	Up	15.7404	26.2281	34.4661	5.40084	7.74762	12.345
Solyc01g079620.3	24.6133	4.62136	4.30087e-13	Up	5.43331	4.15698	3.43344	0.124443	0.0404635	0.287669
Solyc01g079850.3	3.18937	1.67327	4.11013e-06	Up	2.77589	2.23991	2.77141	0.512628	0.600066	1.01573
Solyc01g080010.2	7.62143	2.93006	0.00114232	Up	67.9116	58.9707	58.4866	0.357054	15.4992	7.58766
Solyc01g080050.3	8.13773	3.02463	0.00731754	Up	0.202859	0.0792602	0.229057	0.0271545	0.0132442	0.0134511
Solyc01g080070.3	2.32172	1.21519	0.00560166	Up	10.8047	9.17844	6.11178	2.09492	2.63278	5.09315
Solyc01g080570.3	32.2018	5.00907	2.46867e-10	Up	26.5367	14.3416	2.26679	0.199561	0.645937	0.377441
Solyc01g080800.3	4.0982	2.03499	0.00583359	Up	166.241	139.755	103.514	5.60503	73.0369	18.0679
Solyc01g080890.2	3.02641	1.59761	3.79633e-11	Up	176.819	139.258	125.531	34.5208	56.0803	38.4094
Solyc01g080920.3	7.80429	2.96427	0.0109652	Up	0.776568	0.511193	0.214449	0.118639	0	0.0335821
Solyc01g080990.3	82.4894	6.36614	2.3549e-05	Up	0.394009	0.222817	0.460992	0	0	0
Solyc01g081210.3	15.6722	3.97014	4.76591e-17	Up	47.6161	30.6758	17.2032	0.982132	2.50265	2.00559
Solyc01g081293.1	49.8572	5.63973	2.13947e-14	Up	1.49286	2.99819	5.09535	0.0420208	0.0273268	0.0971378
Solyc01g081340.3	18.3882	4.20071	4.4654e-08	Up	10.2639	8.73282	10.7914	0.746021	0.568534	0.0461932
Solyc01g081540.3	5.70832	2.51307	7.41998e-05	Up	54.7386	42.3776	35.8988	2.0744	15.9478	4.23235
Solyc01g081545.1	8.33382	3.05898	0.000102231	Up	10.7902	6.78467	3.6551	0.151154	1.86766	0.439268
Solyc01g081640.3	8.39194	3.069	0.0121251	Up	0.0815571	0.209119	0.118709	0.0307045	0.0099838	0
Solyc01g086840.3	247.053	7.94868	2.71487e-09	Up	0.81859	1.64361	1.08317	0	0	0
Solyc01g086870.3	2.14396	1.10028	8.63525e-05	Up	264.808	206.001	184.848	81.7492	117.704	69.0737
Solyc01g086920.3	6.74957	2.7548	1.96238e-06	Up	186.928	110.504	76.9187	12.2697	7.95502	27.1847
Solyc01g087000.3	3.22348	1.68862	0.000152851	Up	1.58445	2.43207	2.41106	0.383472	1.01137	0.408052
Solyc01g087010.3	21.1798	4.40461	0.00320849	Up	0.853053	0.633274	0.108362	0	0.0334165	0.0339385
Solyc01g087050.3	5.83662	2.54513	0.0152995	Up	1.21524	1.55394	1.68404	0.133094	0.584234	0
Solyc01g087400.3	2.0156	1.01121	0.000538219	Up	12.3724	19.2129	19.6308	6.05534	9.94109	6.47455
Solyc01g087410.3	2.57232	1.36307	0.00241384	Up	4.30641	3.93508	4.55865	0.557857	2.26739	1.73862
Solyc01g087450.3	2.46198	1.29982	0.00329677	Up	3.70655	5.01627	6.08451	0.798164	2.92496	1.79522
Solyc01g087770.3	14.3987	3.84787	9.28273e-11	Up	7.08276	6.71743	5.44433	0.649108	0.316594	0.146154
Solyc01g087775.1	4.60744	2.20397	0.00723478	Up	8.67933	5.00249	3.13866	2.00249	0.475146	0.42895
Solyc01g087780.2	13.3603	3.73989	5.57707e-62	Up	88.8332	88.1395	83.5266	5.71092	6.46938	4.70689
Solyc01g087790.2	2.85115	1.51154	7.07126e-05	Up	29.6163	25.5717	22.1026	8.57487	10.4204	4.5342
Solyc01g087850.2	2.42349	1.27708	0.0122933	Up	100.006	69.3894	31.9395	25.1794	16.8195	28.2343
Solyc01g088260.3	17.1289	4.09836	3.62421e-06	Up	2.6873	1.98471	3.19162	0.263209	0.128377	0
Solyc01g088270.3	18.9354	4.24302	0.00112235	Up	1.3864	1.74114	1.04829	0	0.0969804	0.0984953
Solyc01g088300.3	69.8685	6.12657	6.30267e-21	Up	11.677	8.49808	4.40103	0.128824	0.125665	0.0510511
Solyc01g088400.3	28.3363	4.82458	4.85595e-13	Up	43.2899	38.6387	33.5685	0.185333	1.93844	1.68311
Solyc01g088430.3	12.6194	3.65758	1.3544e-08	Up	8.43839	5.07127	2.33914	0.143588	0.336158	0.640142
Solyc01g088530.2	3.09497	1.62993	8.66357e-05	Up	15.5743	11.6775	6.78038	2.02604	3.69491	4.03625
Solyc01g088630.2	35.4251	5.1467	4.01257e-10	Up	1.58445	2.22479	2.22761	0.0248547	0	0.123119
Solyc01g088690.3	3.41736	1.77288	6.70224e-17	Up	1.71293	2.06314	2.00831	0.441911	0.56808	0.468351
Solyc01g090460.3	10.8936	3.44541	1.11415e-15	Up	7.12258	6.78963	6.76762	0.667682	0.315148	0.618804
Solyc01g090560.3	5.51421	2.46316	0.00190885	Up	43.6315	19.028	6.17231	3.29275	6.74842	1.18624
Solyc01g091050.3	168.002	7.39234	2.56239e-20	Up	49.3256	27.3956	14.6825	0.0146422	0.142831	0.333644
Solyc01g091140.3	6.65176	2.73374	0.00912114	Up	0.854119	0.639627	0.150691	0.0285829	0.139409	0.0566348
Solyc01g091340.3	2.60429	1.38089	0.000434861	Up	8.03535	6.48631	4.64523	2.39239	2.53294	1.41632
Solyc01g091540.2	65.3075	6.02918	7.88737e-06	Up	0.368353	0.345412	0.467914	0.0147922	0	0
Solyc01g091630.3	9.77329	3.28884	2.15751e-22	Up	133.517	114.888	92.5862	5.59382	15.0021	11.0025
Solyc01g091660.3	201.514	7.65474	3.15422e-06	Up	1.56623	1.09893	0.14011	0	0	0
Solyc01g091670.3	31.6911	4.98601	2.50514e-12	Up	2.96095	2.03654	1.14989	0.0175895	0.0857903	0.0697044
Solyc01g093960.3	24.6498	4.6235	2.92608e-05	Up	0.299761	0.235289	0.067997	0.010748	0.0104844	0
Solyc01g094010.3	15.9004	3.99099	9.94463e-14	Up	323.952	338.2	338.508	5.09314	31.0454	22.4286
Solyc01g094070.3	11.1576	3.47995	3.89245e-19	Up	5.31901	3.66849	3.3479	0.288648	0.316764	0.357458
Solyc01g094090.3	10.0524	3.32947	2.91053e-11	Up	10.9721	7.0488	4.43744	0.833214	0.592364	0.461706
Solyc01g094380.2	198.056	7.62976	2.46426e-06	Up	1.49115	0.531208	0.167134	0	0	0
Solyc01g094700.3	7.03109	2.81375	0.000389497	Up	57.7341	82.7653	94.2418	0.942337	13.6014	16.5039
Solyc01g094725.1	160.161	7.32338	7.76956e-06	Up	0.490863	0.166772	0.0602451	0	0	0
Solyc01g094750.3	27.4788	4.78024	5.26051e-15	Up	5.37647	4.64378	3.40385	0.0520675	0.0846508	0.292309
Solyc01g094860.3	2.10219	1.0719	0.0102679	Up	12.2326	7.85867	4.8267	2.73439	4.98693	2.82959
Solyc01g094960.3	2.0435	1.03104	0.00333404	Up	16.7839	13.952	9.41442	5.07305	8.13774	4.14732
Solyc01g095140.3	24.3767	4.60743	1.30056e-08	Up	1499.78	1015.82	524.761	25.9048	84.3374	5.66732
Solyc01g095170.2	18.5093	4.21018	9.85546e-18	Up	18.5868	10.8585	8.002	0.565458	0.435465	0.737112
Solyc01g095180.2	17.2442	4.10804	4.02621e-25	Up	44.6726	31.3191	36.3725	1.10681	1.70946	2.92407
Solyc01g095190.2	9.78353	3.29036	0.00278716	Up	1.30056	0.54724	0.275348	0.0803501	0	0.0995048
Solyc01g095320.3	4.7396	2.24477	0.000239149	Up	13.3986	7.64768	3.41691	1.69841	0.821752	1.79033
Solyc01g095330.2	3.8661	1.95088	0.00233533	Up	0.929654	0.681058	0.442848	0.139998	0.136564	0.18493
Solyc01g095530.2	11.8538	3.56728	0.000454449	Up	159.894	97.5166	45.0652	16.4537	1.468	1.39154
Solyc01g095720.3	20.8292	4.38054	1.60904e-13	Up	3.72573	2.83373	2.19022	0.0369606	0.266801	0.0878816
Solyc01g095930.3	32.034	5.00153	0.00562208	Up	7.18602	28.4827	50.1412	0	2.25089	0.413141
Solyc01g095960.3	83.0377	6.37569	1.33982e-07	Up	57.1835	27.6337	4.82757	0.0155201	0.999205	0.0615039
Solyc01g095970.3	2.81105	1.49111	5.00364e-05	Up	41.0807	30.0296	19.0653	6.98481	13.3122	8.31217
Solyc01g096197.1	17.9866	4.16885	0.0103042	Up	0.728848	0.800925	0.482212	0	0	0.0906157
Solyc01g096255.1	3.61591	1.85436	0.0073625	Up	8.23329	10.0857	9.50136	3.99737	1.32181	0.872595
Solyc01g096410.3	267.758	8.06479	3.6203e-10	Up	1.17723	0.786778	0.582098	0	0	0.00770323
Solyc01g096550.3	2.02454	1.01759	0.00106168	Up	6.94487	8.9926	8.38453	2.85805	5.28362	2.55749
Solyc01g096730.2	2.59198	1.37405	0.000924643	Up	4.32767	5.05169	7.31034	1.95667	1.30752	2.19798
Solyc01g097280.2	33.6125	5.07093	2.2511e-16	Up	46.8972	33.9919	24.4268	0.674744	0.329097	1.67119
Solyc01g097470.3	43.064	5.42841	0.00440464	Up	1.08912	0.253297	0.0274504	0	0.0253952	0
Solyc01g097720.1	4.44762	2.15303	0.00426755	Up	0.65255	0.318703	0.903317	0.0755911	0.147474	0.149778
Solyc01g097930.3	22.7927	4.5105	1.09204e-15	Up	8.07129	6.97677	7.81838	0.355205	0.454772	0.0659823
Solyc01g097940.1	29.1983	4.86781	3.25729e-10	Up	2.26609	3.07179	3.67166	0.0464291	0.181161	0.0459978
Solyc01g098190.3	35.1042	5.13357	2.49958e-24	Up	49.9927	123.432	181.424	1.96517	4.20922	2.89462
Solyc01g098400.3	31.8419	4.99286	1.1133e-13	Up	1.24903	1.30617	1.60219	0	0.0575625	0.0584617
Solyc01g098410.3	98.9998	6.62935	5.3744e-87	Up	38.2278	34.5521	33.8994	0.14188	0.45672	0.365461
Solyc01g098420.2	23.4112	4.54913	0.000336235	Up	3.47438	1.96083	1.22596	0.232539	0	0
Solyc01g098430.3	2.48063	1.3107	4.52075e-05	Up	20.8727	26.2301	31.6946	5.78663	13.969	8.92277
Solyc01g098720.3	559.408	9.12776	1.68853e-09	Up	4.87517	2.37024	0.537088	0	0	0
Solyc01g098760.3	2.38183	1.25207	1.23101e-05	Up	92.268	100.702	96.3528	20.5333	50.0856	38.9058
Solyc01g098820.3	8.25583	3.04541	0.0155091	Up	0.966455	0.299325	0.112287	0.0354975	0	0.105503
Solyc01g098960.2	140.22	7.13155	7.39294e-06	Up	0.0812787	0.433049	0.140792	0	0	0
Solyc01g099010.3	19.2162	4.26425	2.13702e-15	Up	18.8796	16.9293	14.0331	1.19691	0.505359	0.424761
Solyc01g099150.4	122.295	6.93422	8.00669e-18	Up	4.26633	2.24541	1.60852	0.00977889	0.00953905	0.0387522
Solyc01g099210.3	18.9399	4.24335	0.0104084	Up	0.0861297	0.0350545	0.0455872	0	0	0.00713884
Solyc01g099420.2	2.43197	1.28212	0.0032864	Up	9.77854	5.32384	6.10896	1.85076	3.68924	2.23218
Solyc01g099430.3	2.51563	1.33092	0.00933102	Up	8.9354	6.67437	6.86224	1.23126	3.26003	3.48522
Solyc01g099820.3	11.9019	3.57312	1.5407e-05	Up	2.19214	2.59686	1.72806	0.0468252	0.411091	0.0463903
Solyc01g099870.2	35.0556	5.13157	0.00354994	Up	0.504976	0.123314	0.0501144	0	0.0154541	0
Solyc01g099880.3	61.435	5.94099	5.35038e-13	Up	1.99433	1.57699	1.68891	0.0190685	0.0372016	0.0188914
Solyc01g099950.1	119.508	6.90097	0.00432664	Up	0	0.222052	1.09215	0	0	0
Solyc01g099990.3	14.4462	3.85262	0.0136578	Up	0.180856	0.397481	0.119656	0	0.0442789	0
Solyc01g100010.3	7.40608	2.88871	1.24654e-09	Up	52.1229	47.6043	35.185	7.57487	3.86688	3.57722
Solyc01g100100.3	8.49189	3.08609	0.0165366	Up	12.2082	6.22941	2.89327	1.73784	0.178444	0
Solyc01g100210.3	8.11211	3.02008	3.93387e-08	Up	9.70663	16.767	22.5513	1.02578	1.20074	3.04875
Solyc01g100220.3	3.00311	1.58646	0.00754107	Up	0.761862	0.57674	1.45168	0.152973	0.354401	0.322049
Solyc01g100230.3	2.39899	1.26243	0.00722215	Up	111.609	119.202	146.091	64.5897	40.607	25.4824
Solyc01g100240.3	2.7786	1.47436	0.0039356	Up	26.6923	16.7989	10.6857	6.38084	7.64071	2.877
Solyc01g100310.2	42.5547	5.41125	1.69016e-26	Up	9.36752	5.55956	5.23006	0.158725	0.154832	0.0982816
Solyc01g100370.3	2.5144	1.33022	0.000213746	Up	4.82826	5.72583	8.46348	1.30777	3.13378	2.37532
Solyc01g100430.3	2.26313	1.17832	5.10441e-05	Up	24.845	24.0414	18.575	6.5799	12.9508	7.09669
Solyc01g100530.3	2.58436	1.36981	2.01305e-06	Up	10.9863	13.7931	15.8121	3.90385	4.12545	5.56586
Solyc01g100750.2	50.3594	5.65419	8.32866e-13	Up	4.46981	3.39981	2.75365	0.110347	0.0358801	0.0364406
Solyc01g100760.2	12.3407	3.62536	9.0742e-07	Up	58.983	91.7926	106.163	0.765247	10.8062	8.05072
Solyc01g100770.2	11.9857	3.58324	2.48184e-06	Up	232.925	258.528	261.826	1.92934	27.0454	29.6271
Solyc01g101060.3	2.44788	1.29153	2.75576e-05	Up	1564.65	1201.97	906.167	300.423	605.06	436.056
Solyc01g101130.3	3.05653	1.6119	0.00144949	Up	11.0749	11.1342	9.94264	1.02063	5.64759	3.14083
Solyc01g102265.1	4.89978	2.29272	0.000695886	Up	0.616596	0.833935	0.916307	0.202374	0.174186	0.0353814
Solyc01g102270.2	5.95484	2.57406	4.64061e-07	Up	0.868596	0.721172	0.842849	0.0726684	0.113418	0.172784
Solyc01g102290.3	2.77259	1.47124	1.9108e-05	Up	285.802	231.02	342.407	105.45	82.1426	75.0718
Solyc01g102340.3	213.013	7.73479	8.73014e-43	Up	24.5317	14.1069	12.1144	0.0458345	0.104324	0.060545
Solyc01g102350.3	3.59683	1.84673	3.28938e-11	Up	43.8464	37.577	29.9922	7.67793	8.3944	10.7718
Solyc01g102400.3	3.15462	1.65747	5.29253e-06	Up	14.9501	11.7867	8.56695	2.67584	2.80005	4.21748
Solyc01g102495.1	5.13857	2.36137	0.00918816	Up	3.58609	3.12417	0.923384	0.0973034	0.569502	0.674798
Solyc01g102590.3	2.22435	1.15339	0.00200723	Up	1.16849	1.71206	1.52684	0.384924	0.715206	0.65374
Solyc01g102700.3	43.8949	5.45598	1.18108e-21	Up	127.727	97.0982	67.6563	2.96053	1.68624	0.846446
Solyc01g102705.1	110.242	6.78453	2.95571e-22	Up	21.1043	39.2014	40.8964	0.347336	0.338817	0.114703
Solyc01g102720.3	3.38025	1.75713	0.00282768	Up	8.30719	4.59435	2.62574	0.657798	1.30625	2.11799
Solyc01g102740.3	6.04397	2.5955	6.19376e-10	Up	86.3311	74.072	84.1883	5.07824	14.091	17.3339
Solyc01g103180.3	2.0991	1.06977	0.000127519	Up	7.67699	7.30978	6.43075	1.87824	4.31719	2.97299
Solyc01g103250.3	2.65432	1.40834	0.00206967	Up	1.47678	2.10828	1.57531	0.752706	0.511747	0.372858
Solyc01g103350.3	2.54061	1.34517	0.0106087	Up	12.1047	8.01352	4.16631	3.50348	2.90364	1.68763
Solyc01g103510.3	2.05231	1.03725	0.0047519	Up	87.3572	73.0121	64.2927	15.661	44.5683	38.9839
Solyc01g103590.3	6.64053	2.7313	1.64587e-05	Up	109.526	287.173	691.39	43.9993	61.8441	38.0427
Solyc01g103630.3	103.623	6.69521	2.11824e-06	Up	3.05161	1.68479	0.889517	0.0444006	0	0
Solyc01g103660.3	9.39161	3.23137	2.0343e-13	Up	8.93712	5.15648	4.43908	0.31351	0.742707	0.709938
Solyc01g104070.3	2.12439	1.08705	4.27579e-11	Up	14.9364	15.8686	15.3493	5.15154	8.05824	5.95081
Solyc01g104320.3	2.21726	1.14878	0.000370338	Up	35.0662	42.6831	48.2937	18.2305	13.7218	16.2588
Solyc01g104432.1	2.06082	1.04322	0.0141896	Up	28.6882	24.4683	19.3492	9.91024	15.8765	5.3106
Solyc01g104550.3	71.0959	6.15169	1.36566e-09	Up	1.97981	0.498733	0.893461	0.0209223	0.0204091	0
Solyc01g104720.3	2.33706	1.2247	0.00125224	Up	263.806	324.288	384.556	61.8972	195.783	122.702
Solyc01g104725.1	12.8286	3.68129	1.24814e-05	Up	13.2966	12.8677	13.0328	1.85403	0.482281	0.122454
Solyc01g104750.3	13.3155	3.73503	1.62097e-08	Up	2.757	3.36403	4.2953	0.395409	0.170431	0.0728812
Solyc01g104860.3	135.532	7.08249	8.97111e-15	Up	2.64367	3.51764	3.48162	0.0417968	0.0203858	0
Solyc01g105000.3	36.615	5.19436	0.0016288	Up	0.374408	0.169798	0.0566198	0	0	0.0132998
Solyc01g105070.3	4.60162	2.20214	4.44126e-08	Up	242.041	224.06	216.491	57.3494	35.0809	31.2194
Solyc01g105080.2	22.7656	4.50878	3.40658e-05	Up	2.07447	0.973689	0.128336	0.0540948	0.052768	0.0133981
Solyc01g105410.3	3.28738	1.71694	4.35165e-07	Up	614.85	772.836	905.997	121.333	322.399	189.634
Solyc01g105435.1	3.80985	1.92974	0.00358351	Up	0.357917	0.762786	1.36053	0.146998	0.334582	0.105179
Solyc01g105440.1	1143.76	10.1596	2.18717e-14	Up	42.633	28.523	13.1063	0	0	0
Solyc01g105450.3	109.748	6.77805	5.34229e-19	Up	196.147	208.611	222.486	0.21148	1.53689	3.44654
Solyc01g105497.1	2.05974	1.04246	0.00147442	Up	7.16282	6.75109	5.78654	1.8293	3.32275	3.31216
Solyc01g105620.3	5.49344	2.45771	0.000101793	Up	1.75911	1.8978	2.22345	0.369024	0.488535	0.0783421
Solyc01g105630.3	5.28716	2.40249	0.000200817	Up	6.18457	4.89964	6.24512	1.31618	1.25599	0.226775
Solyc01g105680.3	3.95216	1.98264	0.00110674	Up	20.6666	33.2977	46.9456	11.1644	3.3052	6.18696
Solyc01g105720.2	3.83537	1.93937	5.8153e-10	Up	18.6614	15.6764	17.4903	2.39232	4.23148	5.35413
Solyc01g105770.2	20.6717	4.36959	0.0122278	Up	0.0544097	0.12401	0.671961	0	0	0.0360779
Solyc01g105775.1	2.73578	1.45195	0.000184223	Up	4.73051	6.90256	6.12038	2.11074	1.773	1.68452
Solyc01g105800.3	12.6795	3.66443	5.72073e-54	Up	23.9949	26.3544	23.6342	1.58687	1.61244	1.85598
Solyc01g105810.4	98.9879	6.62918	8.98645e-07	Up	0.422657	0.902149	0.57998	0	0	0.0155697
Solyc01g105840.3	36.8414	5.20325	5.60596e-05	Up	1.79071	2.11739	3.69141	0	0.184597	0
Solyc01g105850.3	62.1168	5.95691	2.63436e-18	Up	2.28784	2.83181	3.60503	0.0701331	0.0342065	0.0173704
Solyc01g105860.3	21.1569	4.40305	3.05821e-09	Up	2.91949	2.53279	2.92784	0.231395	0.0752399	0.0191038
Solyc01g105960.2	20.8128	4.3794	0.00672029	Up	0.165076	0.13821	0.299562	0	0	0.0234553
Solyc01g106320.2	3.87523	1.95428	1.39007e-15	Up	37.3013	37.3365	31.4432	7.231	10.5231	6.29019
Solyc01g106330.3	14.4203	3.85003	5.02775e-13	Up	13.2546	9.00546	4.06413	0.301534	0.844049	0.506547
Solyc01g106340.3	19.3798	4.27648	9.56618e-08	Up	0.905733	1.79545	3.28524	0.0133721	0.195662	0.0794874
Solyc01g106350.3	12.7831	3.67617	4.45487e-36	Up	11.7136	10.8477	10.8803	0.622794	1.14357	0.556518
Solyc01g106360.3	2.20959	1.14378	0.00390974	Up	30.5655	26.0932	16.8973	11.6308	8.16032	8.24118
Solyc01g106500.3	2.58149	1.3682	0.0143476	Up	31.279	21.8072	16.9054	10.9704	8.75965	3.08856
Solyc01g106690.3	2.42429	1.27756	0.00228077	Up	24.8256	45.0417	62.5083	10.7446	17.2805	20.2117
Solyc01g106700.3	2.40077	1.2635	0.00543503	Up	1.78806	1.6634	1.71253	0.683852	0.625387	0.550469
Solyc01g106910.3	7.08832	2.82544	0.000581576	Up	3.07099	4.69956	10.7712	0.143878	0.601496	1.60868
Solyc01g107070.3	4.83823	2.27448	0.000547257	Up	0.433838	0.500819	0.480124	0.0791907	0.0772484	0.0980689
Solyc01g107180.3	3.85971	1.94849	7.50637e-05	Up	30.8146	29.5037	27.4823	9.83281	4.3803	4.40477
Solyc01g107520.3	10.3793	3.37564	1.25182e-09	Up	10.5703	7.2275	3.58062	0.42448	1.0056	0.420537
Solyc01g107800.3	10.9298	3.4502	8.87703e-22	Up	43.8703	33.0177	23.589	2.04397	3.96036	2.19142
Solyc01g107853.1	20.744	4.37462	0.00812831	Up	0.506145	1.1124	1.60737	0.127035	0	0
Solyc01g107857.1	278.22	8.12008	6.9269e-09	Up	1.36386	3.99663	4.21574	0	0	0
Solyc01g107890.3	2.66934	1.41648	0.000255181	Up	3.0711	2.87217	2.29248	0.440458	1.13356	1.19769
Solyc01g107900.3	5.82205	2.54153	3.93286e-09	Up	429.444	340.131	292.603	68.4195	55.6701	30.0908
Solyc01g108060.2	27.5431	4.78362	1.55599e-09	Up	4.98236	5.21435	6.17834	0.357286	0	0.141587
Solyc01g108170.3	59.6002	5.89725	5.75713e-26	Up	35.1453	25.0513	20.467	0.645999	0.300074	0.182857
Solyc01g108220.3	5.35531	2.42097	0.0159583	Up	9.29818	4.78984	0.964424	1.61409	0.288659	0.293168
Solyc01g108520.2	35.1245	5.1344	0.011714	Up	0.461296	0.0844857	0.0915592	0	0	0
Solyc01g109085.1	2.25242	1.17148	0.0158664	Up	6.57636	10.2483	13.6817	4.88493	4.39285	2.26854
Solyc01g109140.3	9.93356	3.31231	8.24893e-06	Up	3.57045	2.35412	0.680325	0.250917	0.209797	0.106537
Solyc01g109180.3	20.1247	4.33089	5.64739e-77	Up	20.0666	19.6203	20.1383	0.569726	1.03396	1.03042
Solyc01g109200.3	3.81466	1.93155	1.25912e-12	Up	30.5784	25.0723	28.0306	5.15383	5.84215	8.07267
Solyc01g109650.3	2.50917	1.32721	0.0038344	Up	9.53884	5.54498	3.51034	2.34574	1.91078	2.05243
Solyc01g109720.3	4.80807	2.26546	9.40444e-21	Up	10.7339	11.0759	10.9356	1.99613	2.31403	1.605
Solyc01g109790.3	2.28985	1.19525	8.52254e-06	Up	5.96066	6.56618	4.85143	2.24493	2.49496	1.82471
Solyc01g109920.2	34.269	5.09883	2.09147e-06	Up	0.275573	5.13884	10.6343	0.150905	0.098136	0.149503
Solyc01g109990.3	2.26663	1.18055	0.000605435	Up	13.5677	17.6507	27.5013	5.83982	10.0171	7.13054
Solyc01g110000.3	5.33513	2.41552	0.00107131	Up	71.3381	367.728	664.749	27.6135	85.0233	75.579
Solyc01g110130.3	2.69785	1.43181	0.00193669	Up	20.6164	16.527	12.0936	7.19563	3.75299	4.16221
Solyc01g110180.3	33.3072	5.05776	1.35745e-07	Up	0.157208	0.427774	0.630006	0	0.0219939	0.0111687
Solyc01g110340.3	20.4203	4.35193	6.63087e-27	Up	47.4339	30.8313	19.9916	1.02677	1.51965	1.6837
Solyc01g110913.1	8.95804	3.16318	5.89619e-07	Up	3.46203	3.32235	3.98628	0.548791	0.356888	0.120821
Solyc01g110940.3	11.5984	3.53585	0.000110395	Up	3.81374	1.4487	3.02784	0.106355	0.207493	0.316101
Solyc01g110995.1	2.02134	1.01531	0.00337	Up	6.97355	7.69064	7.62014	2.93592	3.30452	3.35614
Solyc01g111000.3	2.31561	1.21139	0.00774795	Up	4.52803	7.14065	4.50449	2.35509	1.49594	2.06191
Solyc01g111010.3	2.96875	1.56985	0.00213563	Up	1.90371	1.7267	1.48742	0.591566	0.488279	0.405742
Solyc01g111040.3	15.4277	3.94745	9.34329e-57	Up	99.6389	97.8474	105.687	3.94862	6.09321	7.27136
Solyc01g111100.4	13.4727	3.75197	7.43459e-08	Up	4.88328	4.66316	3.75482	0.536596	0.130859	0.120821
Solyc01g111145.1	23.343	4.54492	1.64408e-15	Up	615.833	393.6	383.02	4.83976	22.3937	27.3544
Solyc01g111160.3	25.3925	4.66633	1.56291e-09	Up	68.7806	41.6763	49.0806	0.181119	2.03179	3.54388
Solyc01g111260.2	3.63796	1.86313	0.000675946	Up	101.85	93.0334	82.143	7.7494	47.155	16.942
Solyc01g111340.3	2.49924	1.32149	0.0162809	Up	5.87441	12.4039	17.2405	4.78515	5.40843	2.08171
Solyc01g111440.3	2.25182	1.17109	0.000779542	Up	127.873	86.8196	58.4048	28.2457	43.7339	34.9408
Solyc01g111730.3	2.54135	1.34559	4.39412e-06	Up	84.4183	77.6195	86.2218	16.2478	38.0837	33.5341
Solyc01g111950.3	88.1801	6.46238	8.06012e-06	Up	0.407781	0.582156	0.143889	0	0.0102397	0
Solyc02g010680.1	8.84811	3.14537	0.00200765	Up	2.89883	1.8877	3.94537	0.415751	0	0.411889
Solyc02g014460.3	2.24562	1.16711	0.0133737	Up	2.80095	2.50059	1.84914	1.23214	0.582523	0.823779
Solyc02g021410.3	9.20073	3.20175	0.0111011	Up	0.304816	0.242604	0.0239015	0.011334	0.033168	0.0112287
Solyc02g024060.2	43.3676	5.43855	5.32009e-53	Up	77.638	65.3998	59.2819	0.737141	1.48517	1.93153
Solyc02g030230.3	4.79225	2.2607	2.96438e-09	Up	8.60626	7.00996	6.09806	0.989441	2.20223	0.883606
Solyc02g030250.3	2.12874	1.09	8.88153e-10	Up	50.5008	54.9589	57.3071	16.755	26.6006	24.1309
Solyc02g030480.3	47.1928	5.56049	7.30463e-36	Up	65.4543	54.7662	55.6453	0.424498	1.95449	1.0598
Solyc02g030655.1	5.14766	2.36392	0.000180123	Up	0.466124	0.972699	1.00928	0.106355	0.186744	0.12644
Solyc02g031700.2	103.212	6.68947	1.55201e-23	Up	16.0426	12.8167	11.3215	0	0.0969804	0.246238
Solyc02g036300.3	3.36959	1.75257	1.96004e-06	Up	8.33706	11.9215	8.27948	2.41606	2.44098	2.47911
Solyc02g036310.3	2.10581	1.07437	0.00166275	Up	8.46901	7.33241	9.44048	3.34943	2.95312	4.02027
Solyc02g036440.3	6.4307	2.68498	0.0122731	Up	0.0301565	0.412392	0.595892	0.0403672	0.0393771	0.0599883
Solyc02g037530.3	2.39559	1.26038	0.00592055	Up	11.9197	8.84441	5.45655	1.55833	3.7686	4.49648
Solyc02g037550.3	20.0002	4.32194	0.000879602	Up	0.891461	0.259379	0.180704	0.0380841	0.018575	0
Solyc02g050330.1	2.68124	1.4229	0.00344909	Up	38.1945	69.8242	98.8534	12.6644	37.233	20.3885
Solyc02g055370.3	24.9652	4.64185	6.81431e-07	Up	1.9293	5.14319	8.55217	0.201762	0.354264	0
Solyc02g062040.3	2.14819	1.10312	0.00833548	Up	17.592	13.9756	10.9896	4.3585	9.96353	3.56705
Solyc02g062050.2	3.82146	1.93413	7.02081e-06	Up	2.80861	4.18569	6.30301	0.805625	1.49314	0.798142
Solyc02g062160.1	7.4071	2.88891	0.00742993	Up	1.3519	1.32052	1.80441	0	0.518063	0.0584617
Solyc02g062370.3	3.32688	1.73417	2.5196e-06	Up	32.7238	29.4459	27.3975	3.89505	12.6367	8.07527
Solyc02g062375.1	2.56038	1.35636	2.03087e-09	Up	79.8289	82.2917	88.4979	27.2946	35.1452	22.9426
Solyc02g062400.3	44.9283	5.48955	4.20364e-17	Up	2.9985	2.53839	1.80829	0.0364888	0.0711877	0.0361499
Solyc02g062780.3	2.10167	1.07154	0.0069827	Up	3.99476	3.1226	2.38385	1.61207	1.13625	1.06148
Solyc02g062890.2	38.702	5.27434	3.00954e-09	Up	9.36107	124.053	219.796	1.77587	4.53775	1.97735
Solyc02g062900.2	41.8196	5.38611	3.08371e-08	Up	4.22587	19.374	64.2869	0.136856	1.06799	0.745715
Solyc02g062910.2	2.94921	1.56033	8.84991e-12	Up	8.26332	8.5388	7.19843	1.96804	3.19656	2.02439
Solyc02g062960.3	48.8406	5.61001	8.67516e-05	Up	0.444092	1.38022	2.94883	0.0810623	0	0
Solyc02g063140.3	30.8626	4.94779	1.09967e-51	Up	7.53673	7.33272	6.43299	0.164488	0.233387	0.207404
Solyc02g063210.1	13.0227	3.70296	8.68895e-14	Up	1.18499	1.35291	1.51506	0.0618008	0.12057	0.0918402
Solyc02g063255.1	2.00312	1.00225	0.010411	Up	8.63733	9.65039	6.38774	1.95997	5.38808	3.76585
Solyc02g063440.3	5.41464	2.43686	0.000367743	Up	21.4356	15.5018	7.29151	1.32772	5.28856	0.986542
Solyc02g063520.3	6.31112	2.6579	6.31584e-10	Up	35.7873	25.7153	26.3201	2.82196	7.38543	2.45481
Solyc02g064720.3	5.62535	2.49194	0.00407636	Up	0.367268	0.300882	0.677228	0.11894	0.069614	0.0117836
Solyc02g064750.3	2.07172	1.05083	0.00022139	Up	63.6825	49.901	41.6191	17.6485	30.4492	18.3664
Solyc02g064770.3	2.41394	1.27139	1.10086e-16	Up	161.754	160.748	141.88	48.0019	63.4944	56.6635
Solyc02g065090.3	7.73681	2.95174	0.00794868	Up	0.406186	0.167521	0.200656	0.0634336	0.0176794	0
Solyc02g065160.2	22.3085	4.47952	0.00448868	Up	0.0823247	0.134024	0.159769	0.0137749	0	0
Solyc02g065470.1	7.8763	2.97752	1.56067e-09	Up	56.375	54.0342	49.3934	2.22346	11.5348	5.15658
Solyc02g065490.3	2.66085	1.41189	0.00131218	Up	1.49496	1.82004	2.17884	0.728677	0.403143	0.603386
Solyc02g065530.3	95.6101	6.57909	6.24942e-34	Up	23.3277	17.34	10.2856	0.109758	0.093683	0.258255
Solyc02g065770.3	2.72035	1.44379	0.00257928	Up	147.907	114.206	85.3268	19.6298	72.7845	25.8836
Solyc02g067010.3	13.7309	3.77936	2.9227e-20	Up	1.70065	1.17624	1.01195	0.0742327	0.0775843	0.0945555
Solyc02g067040.3	6.645	2.73227	3.11581e-07	Up	1.68664	1.03981	0.775637	0.0971558	0.176007	0.192507
Solyc02g067340.3	42.965	5.42509	1.56328e-27	Up	27.1838	23.2089	27.7182	0.204357	0.453057	0.957078
Solyc02g067350.3	26.8791	4.74841	1.43624e-16	Up	0.966754	1.48833	1.33484	0.0210992	0.0617453	0.0418065
Solyc02g067520.3	3.13835	1.65001	1.09204e-07	Up	50.3294	41.55	40.3905	13.1491	14.659	8.62184
Solyc02g067580.3	2.14825	1.10316	0.00282931	Up	39.9806	39.3418	30.5771	17.0059	17.784	9.19645
Solyc02g067790.3	6.23676	2.6408	0.00449233	Up	4.57522	8.08762	14.5296	0.0856951	1.23718	2.66583
Solyc02g067810.1	2.94763	1.55956	0.0043869	Up	31.757	14.3234	15.4308	5.48791	10.1118	3.02052
Solyc02g067830.3	2.1296	1.09058	0.0119899	Up	2.42303	1.68043	1.93654	0.377051	1.04409	1.1327
Solyc02g068120.3	4.60361	2.20277	3.39256e-08	Up	27.59	18.9513	11.3427	3.33274	4.53334	3.1367
Solyc02g068140.3	13.7272	3.77897	3.96349e-31	Up	47.5696	43.2295	35.1081	1.48224	3.91448	2.8892
Solyc02g068330.2	46.2623	5.53176	0.00249875	Up	0.0489525	0.255021	0.172733	0	0	0
Solyc02g068490.3	2.09098	1.06418	0.0149547	Up	83.8856	63.3988	42.4865	32.8544	19.6335	23.3383
Solyc02g068590.3	2.13036	1.09109	0.000378827	Up	9.97138	15.0536	18.9135	4.98047	7.12841	6.0021
Solyc02g068600.3	185.175	7.53274	6.60917e-16	Up	17.2361	9.06046	2.74861	0.0685989	0.0669165	0
Solyc02g068610.2	205.356	7.68198	3.8639e-07	Up	2.82924	1.27943	0.295798	0	0	0.0173704
Solyc02g068660.2	48.0745	5.5872	4.22242e-39	Up	59.1189	58.2277	52.1831	1.41056	0.705622	0.812197
Solyc02g068670.2	4.30805	2.10703	0.00572343	Up	6.78141	4.6771	4.45025	1.72504	1.16669	0.170901
Solyc02g069470.3	4.86093	2.28123	4.59752e-18	Up	21.4491	20.2213	22.6602	2.36881	5.16511	4.32194
Solyc02g069760.2	3.97832	1.99216	0.00937238	Up	1.7118	0.501623	0.604023	0.200498	0.279401	0.141883
Solyc02g069770.3	2.28471	1.19201	0.000246447	Up	9.25408	7.83807	8.12546	1.74905	4.67688	3.55735
Solyc02g069880.3	2.2001	1.13757	1.27248e-09	Up	14.1584	15.5134	17.3661	5.33032	7.21914	6.1686
Solyc02g070180.2	45.5618	5.50975	9.10632e-17	Up	3.34397	9.13248	16.6878	0.119898	0.28404	0.169692
Solyc02g070280.3	2.31402	1.2104	0.00305517	Up	59.419	57.7326	52.1406	13.3278	39.5734	14.143
Solyc02g070500.1	4.57996	2.19534	3.61253e-08	Up	328.659	230.476	182.002	57.104	41.4761	37.8994
Solyc02g070530.3	8.84353	3.14462	1.45228e-12	Up	16.7536	15.9274	15.7994	2.21951	1.07797	1.23398
Solyc02g070890.3	2.54144	1.34565	1.99887e-05	Up	3.99945	6.05659	7.08223	1.87961	1.98466	1.96226
Solyc02g070920.3	2.80299	1.48697	0.00859312	Up	0.692663	0.776412	0.426718	0.290698	0.139004	0.129881
Solyc02g071285.1	4.49793	2.16926	4.48213e-23	Up	77.026	70.1751	75.03	11.9134	19.7183	12.101
Solyc02g071350.3	32.7737	5.03447	1.2148e-42	Up	2.85898	2.4829	2.5422	0.0417491	0.0661783	0.103403
Solyc02g071360.3	2.49002	1.31616	0.0146076	Up	3.71163	2.6607	1.47032	0.743704	1.61718	0.475847
Solyc02g071560.3	19.5055	4.28581	9.27969e-12	Up	35.4689	23.8361	10.3644	1.47487	0.525511	0.918698
Solyc02g071587.1	26.074	4.70454	0.0123746	Up	0.10353	2.12366	1.09594	0	0.101389	0
Solyc02g071590.2	6.1831	2.62833	3.42585e-08	Up	3.23135	3.17827	4.7271	0.653323	0.329638	0.535659
Solyc02g071593.1	12.3916	3.63129	0.000681093	Up	1.79285	0.714792	1.04576	0	0.0358321	0.218351
Solyc02g071597.1	13.4378	3.74822	3.21217e-11	Up	1.11482	0.991062	1.45857	0.0251508	0.085869	0.124586
Solyc02g071610.3	32.8036	5.03578	1.08874e-189	Up	332.963	330.529	319.168	8.15127	9.75604	8.14815
Solyc02g071620.3	25.6424	4.68046	2.62642e-48	Up	307.847	405.199	419.083	7.22504	17.933	14.6439
Solyc02g071640.2	5.05587	2.33796	2.8136e-12	Up	9.70005	7.06074	7.38917	0.820176	2.12674	1.36798
Solyc02g071685.1	2.01013	1.00729	0.00352061	Up	5.5432	5.41455	4.00875	1.65299	2.31117	2.56562
Solyc02g071700.3	40.5712	5.34238	1.0404e-34	Up	158.604	156.301	180.256	1.37303	5.74894	4.10177
Solyc02g071710.2	25.8116	4.68995	1.07138e-09	Up	48.5136	41.4294	38.3522	1.0599	3.34787	0.20001
Solyc02g071720.2	5.59399	2.48388	9.88639e-10	Up	5.93502	4.7654	3.45647	0.46279	1.18503	0.630425
Solyc02g071810.3	47.1682	5.55974	2.99459e-141	Up	68.4272	70.3878	78.9274	1.30727	1.5175	1.19152
Solyc02g071815.1	77.5848	6.2777	1.77786e-62	Up	34.6632	32.6003	32.6345	0.184778	0.660903	0.305103
Solyc02g071870.3	4.83044	2.27215	1.83072e-05	Up	48.5899	45.822	42.4914	12.6079	4.51358	5.88114
Solyc02g071875.1	7.02521	2.81254	1.84621e-11	Up	24.6239	18.2242	14.77	3.04116	1.95524	1.89448
Solyc02g071910.1	15.571	3.96079	0.00169662	Up	0.549778	1.76449	1.45495	0	0.230746	0
Solyc02g071920.3	6.87638	2.78165	3.39508e-11	Up	49.7171	48.1947	55.7132	2.7145	10.6327	7.19227
Solyc02g071970.1	57.8465	5.85416	6.15486e-29	Up	62.4923	64.1276	35.7661	0.873286	0.358681	1.13839
Solyc02g072030.1	8.15686	3.02801	9.19421e-09	Up	2.07278	2.47199	3.3168	0.193577	0.188829	0.455476
Solyc02g072050.1	47.9316	5.58291	0.00126762	Up	0.308526	0.124092	0.11527	0	0	0
Solyc02g072070.3	8.58709	3.10217	0.00332046	Up	0.504235	0.414175	0.32754	0.0920405	0	0.0227964
Solyc02g072310.3	3.53977	1.82365	7.09691e-05	Up	1.27516	1.10073	0.648762	0.277869	0.261373	0.196634
Solyc02g072320.1	2.52064	1.33379	0.00428668	Up	3.41648	3.15179	3.91797	0.952763	1.57997	1.1327
Solyc02g072480.3	4.34663	2.1199	0.00189675	Up	0.457887	0.414374	0.171073	0.0270407	0.125293	0.0669739
Solyc02g072540.3	21.9224	4.45433	9.44056e-11	Up	6.01623	25.6233	40.9338	1.16902	0.728558	0.884709
Solyc02g076670.3	341.681	8.41651	9.53661e-20	Up	12.6291	7.27975	4.02714	0	0.015269	0.0465226
Solyc02g076730.2	2.95161	1.5615	1.95162e-10	Up	87.4842	105.751	128.359	26.2025	33.8422	35.1507
Solyc02g076740.2	6.08364	2.60493	4.03491e-06	Up	2.89815	4.57298	2.59592	0.179051	0.785968	0.532164
Solyc02g076750.2	3.04212	1.60508	0.000523689	Up	23.7018	19.4371	21.3013	2.2458	8.58363	8.52556
Solyc02g076940.2	20.8128	4.3794	0.00672029	Up	0.16159	0.135291	0.293237	0	0	0.0229601
Solyc02g077110.3	3.3932	1.76265	0.000114421	Up	91.9343	123.168	161.653	13.4888	51.983	36.6124
Solyc02g077140.3	90.9897	6.50763	7.8813e-52	Up	15.9601	12.3139	11.3117	0.107126	0.0895703	0.181939
Solyc02g077260.3	5.88737	2.55762	4.47554e-05	Up	1.65336	1.02468	0.531097	0.160265	0.1005	0.20414
Solyc02g077290.2	20.2301	4.33843	0.00134761	Up	0.601534	0.245297	0.0185466	0	0.0285968	0.0116174
Solyc02g077330.3	29.4905	4.88218	3.61127e-17	Up	196.809	150.457	133.553	1.19736	6.19038	7.5524
Solyc02g077430.3	5.37459	2.42615	0.00290008	Up	35.9584	233.666	404.267	24.224	73.148	18.0736
Solyc02g077590.1	11.4776	3.52074	4.44235e-25	Up	87.8667	62.838	50.6322	3.65861	7.48473	4.53078
Solyc02g077615.1	2.79669	1.48372	0.00947113	Up	4.36662	4.21262	4.56532	0.432972	2.6397	1.28685
Solyc02g077630.3	3.58674	1.84267	3.98154e-09	Up	9.0077	7.21366	6.28425	1.19993	1.93792	2.4012
Solyc02g077720.3	146.643	7.19616	2.67714e-22	Up	17.9365	12.0973	8.26062	0.0389767	0.114062	0.0772293
Solyc02g077940.1	2.12785	1.08939	0.000164599	Up	28.3257	29.9336	36.2974	12.4725	15.5733	10.7091
Solyc02g077970.3	24.6503	4.62353	0.00233051	Up	0.254723	0.273693	0.242679	0	0	0.0253352
Solyc02g077980.2	6.79379	2.76422	2.07243e-07	Up	4.45317	3.59159	5.44921	0.205079	1.04026	0.568888
Solyc02g078180.3	2.01485	1.01067	0.00118299	Up	13.6013	12.5205	11.0263	6.13609	4.81377	4.69204
Solyc02g078350.3	2.74071	1.45455	0.00443178	Up	0.865581	0.444242	0.745448	0.176744	0.215512	0.262654
Solyc02g078550.3	2.234	1.15963	7.09057e-11	Up	20.5607	22.1361	20.5219	7.05983	10.478	7.34943
Solyc02g078570.3	7.02845	2.81321	7.15041e-18	Up	11.8068	10.741	11.1739	0.743045	1.74302	1.8053
Solyc02g078590.1	2.77181	1.47083	6.01232e-05	Up	13.3481	14.3835	15.4532	2.7865	4.10836	6.80671
Solyc02g078600.3	2.37232	1.2463	0.000157059	Up	8.23247	5.87023	5.03998	1.88716	3.3727	1.91057
Solyc02g078650.3	327.356	8.35471	2.11998e-09	Up	1.39971	0.769064	0.410112	0	0	0
Solyc02g078670.3	2.23822	1.16235	3.8048e-05	Up	31.9576	42.2003	50.571	15.7335	19.0498	13.6598
Solyc02g078760.1	2.64503	1.40328	0.00319363	Up	29.8785	28.0289	15.6054	10.839	6.74434	5.60105
Solyc02g078850.1	104.227	6.70359	1.00639e-113	Up	218.655	235.828	167.057	1.56619	1.83333	1.7999
Solyc02g079220.3	4.81191	2.26661	5.08768e-05	Up	401.206	323.837	213.97	87.1378	44.4875	28.3132
Solyc02g079280.3	2.17103	1.11838	0.00911284	Up	6.52188	5.30178	5.76837	1.31383	4.34904	1.77106
Solyc02g079290.3	5.59784	2.48487	2.09159e-06	Up	6.11292	9.73167	13.6886	0.619603	2.59031	1.63693
Solyc02g079390.3	2.36175	1.23985	0.00168789	Up	32.8254	52.7298	60.6529	11.4408	29.5677	15.1277
Solyc02g079415.1	2.39246	1.2585	1.0102e-08	Up	17.0143	16.6076	14.8573	5.81131	5.92968	5.73324
Solyc02g079430.3	2.41451	1.27173	0.00624227	Up	12.903	7.24935	4.24719	2.7988	3.19133	2.7728
Solyc02g079440.2	218.61	7.77222	6.07926e-24	Up	9.94186	21.9718	34.846	0	0.130251	0.148821
Solyc02g079460.1	79.6708	6.31598	0.00920434	Up	0	0.333927	0.524733	0	0	0
Solyc02g079500.4	5.48623	2.45582	0.00113575	Up	4.91312	2.86333	1.37671	0.787541	0.424545	0.164258
Solyc02g079530.3	63.6438	5.99195	0.000337959	Up	3.12752	1.46106	0.863663	0	0	0
Solyc02g079540.2	10.5065	3.39321	0.00123903	Up	1.00541	0.544678	0.0715492	0.0763388	0.0248222	0.0252099
Solyc02g079580.3	2.98578	1.57811	0.00473717	Up	4.98037	7.08141	7.72743	2.65122	2.24202	0.709079
Solyc02g079600.3	21.5301	4.42828	1.47226e-28	Up	46.9056	33.5775	22.6923	1.57566	1.46204	1.06607
Solyc02g079640.3	88.2286	6.46317	3.76896e-128	Up	26.1825	26.7529	28.1252	0.206974	0.398748	0.210178
Solyc02g079700.1	3.84528	1.94309	0.00379754	Up	23.7299	14.7974	8.52281	5.10504	3.94236	1.2644
Solyc02g079710.3	5.41934	2.43812	0.000465191	Up	5.7618	3.78861	1.07903	0.563708	0.92211	0.249164
Solyc02g079860.1	3.61196	1.85278	0.00209025	Up	0.506145	0.553726	0.428633	0.101628	0.13879	0.120821
Solyc02g079870.3	2.49409	1.31852	0.00214132	Up	11.6618	14.4963	19.386	2.39359	7.10617	7.04534
Solyc02g079920.3	24.6528	4.62368	1.8977e-41	Up	21.6392	31.1003	40.0724	0.775231	1.3014	1.25028
Solyc02g080120.2	297.346	8.216	1.55651e-11	Up	650.403	460.863	484.909	0.0197265	5.11856	0.273606
Solyc02g080260.3	102.102	6.67386	3.485e-41	Up	13.0771	11.5374	8.0565	0.0529381	0.0602463	0.16608
Solyc02g080265.1	48.0156	5.58543	1.42009e-07	Up	12.274	21.5063	12.3232	0.76221	0	0
Solyc02g080290.3	4.0606	2.02169	6.16975e-08	Up	29.7411	20.5542	13.216	4.35075	5.20929	4.03024
Solyc02g080330.3	15.3999	3.94485	9.78975e-07	Up	3.8531	2.88431	1.81068	0.144609	0.0176328	0.30444
Solyc02g080500.3	2.41792	1.27377	1.93487e-06	Up	17.788	13.5906	15.1608	5.38104	5.06722	6.10671
Solyc02g080510.1	5.0038	2.32302	2.35492e-05	Up	47.7977	38.3051	24.3202	2.07675	11.379	7.04789
Solyc02g080650.3	2.16442	1.11398	0.000894722	Up	8.74216	5.84008	5.46034	1.71497	3.42783	3.11491
Solyc02g080995.1	2.81083	1.491	2.07315e-09	Up	34.8999	31.9711	27.4529	9.3885	11.7546	8.10267
Solyc02g081030.3	5.83765	2.54539	2.52927e-11	Up	193.06	146.866	104.901	20.2287	32.5333	14.5901
Solyc02g081070.3	2.58651	1.37101	0.011032	Up	19.761	11.2448	5.08408	3.1746	6.29221	3.01748
Solyc02g081250.2	2.20575	1.14127	0.00770062	Up	0.526566	0.443529	0.573565	0.0919377	0.265312	0.273251
Solyc02g081340.3	21.0799	4.3978	1.01277e-05	Up	10.897	4.81602	0.728045	0.41249	0.069978	0.133258
Solyc02g081445.1	7.18503	2.845	1.3142e-06	Up	49.3306	20.1859	20.2294	5.01943	3.26422	2.21014
Solyc02g081480.3	51.0942	5.67509	2.20798e-29	Up	16.9646	14.6096	10.6275	0.205694	0.401298	0.12227
Solyc02g081485.1	69.5137	6.11923	8.43103e-20	Up	35.3682	30.9611	27.4861	0.737183	0.1598	0.182584
Solyc02g081510.2	7.00725	2.80885	3.39161e-11	Up	5.56149	5.1465	3.83445	0.661195	0.465817	0.655053
Solyc02g081570.3	37.9152	5.24471	6.84539e-13	Up	1.32399	1.62618	1.04074	0.0526419	0.0385131	0
Solyc02g081710.1	62.5609	5.96719	0.0014299	Up	0.0535918	0.994612	3.06346	0	0	0.0533033
Solyc02g081770.1	32.3405	5.01527	5.86278e-22	Up	5.47453	4.03056	3.95716	0.143555	0.180044	0.0406348
Solyc02g082180.3	3.22787	1.69058	0.000198113	Up	17.7252	15.161	13.1915	5.81655	3.09651	2.89514
Solyc02g082290.3	39.3801	5.2994	3.66225e-23	Up	1.23461	1.11091	1.17817	0.0122116	0.0178682	0.0483929
Solyc02g082350.3	2.08186	1.05787	2.14696e-05	Up	19.7639	21.5756	25.8717	9.21597	8.99671	9.56384
Solyc02g082400.3	2.73579	1.45195	1.22714e-05	Up	3.58141	3.59872	3.40118	0.834369	1.8208	0.818098
Solyc02g082410.3	2.68995	1.42758	1.79648e-06	Up	1.39707	1.32743	1.51924	0.369771	0.534834	0.480027
Solyc02g082440.2	2.97062	1.57076	6.1029e-05	Up	5.03302	4.89723	6.43863	0.897419	2.82129	1.32879
Solyc02g082600.3	2.22195	1.15183	0.00116954	Up	6.88538	8.8764	10.4705	2.35096	5.37385	2.88533
Solyc02g082615.1	3.23807	1.69514	0.000224008	Up	0.631726	0.629658	0.532253	0.116489	0.164135	0.205168
Solyc02g082617.1	2.59824	1.37754	0.00246717	Up	4.11447	2.8707	2.86216	0.826138	1.66931	0.876926
Solyc02g082660.3	2.28747	1.19376	0.000112696	Up	3.84222	4.52831	5.22458	1.92605	1.63688	1.50561
Solyc02g082680.3	3.60594	1.85038	7.41528e-06	Up	25.7342	24.2361	24.6002	2.50503	8.22595	8.07596
Solyc02g082870.3	43.2794	5.43561	5.7172e-13	Up	2.32441	3.34045	3.30902	0.120702	0.0523296	0
Solyc02g082930.3	33.3209	5.05835	1.53489e-09	Up	144.011	107.305	56.0781	0.776925	7.47535	0.699735
Solyc02g082940.3	33.4221	5.06273	0.00616849	Up	0.0768827	0.206521	0.122079	0	0	0
Solyc02g083040.1	3.52196	1.81638	0.00312158	Up	6.65008	4.61198	1.7247	1.06821	0.748943	1.32286
Solyc02g083120.2	31.5159	4.97801	2.64375e-31	Up	15.3654	13.6671	11.854	0.210354	0.706784	0.254712
Solyc02g083370.1	4.24886	2.08708	0.000323884	Up	3.47071	5.08524	6.08505	1.08887	1.38082	0.539379
Solyc02g083470.3	2.33102	1.22096	8.0104e-07	Up	12.1313	10.8523	11.4397	4.07727	5.53161	3.31393
Solyc02g083720.3	23.6722	4.56512	4.88788e-09	Up	3.28298	2.97497	3.62182	0.258115	0.038736	0.0393411
Solyc02g083725.1	82.6477	6.3689	1.7327e-05	Up	1.23417	1.10507	0.27218	0	0.0251802	0
Solyc02g083790.3	6.1687	2.62497	0.00457745	Up	7.09209	3.22395	1.01062	0.876314	0.534263	0.108522
Solyc02g083800.3	4.7928	2.26087	3.08008e-11	Up	17.5625	22.4361	25.1829	3.93063	5.29489	2.67026
Solyc02g083860.3	13.0398	3.70485	8.8901e-08	Up	21.9322	12.9109	3.48693	0.77442	0.551257	1.18194
Solyc02g083880.3	8.74219	3.128	3.68523e-06	Up	14.8212	15.0277	19.0896	0.226306	2.81463	2.18599
Solyc02g084090.2	7.58302	2.92277	0.000239083	Up	0.830394	3.59211	7.33364	0.214372	0.673811	0.519152
Solyc02g084117.1	8.65382	3.11334	0.000128665	Up	1.38039	3.46079	1.55866	0.0461946	0.450616	0.183062
Solyc02g084120.2	10.0952	3.3356	2.89772e-11	Up	2.07932	2.44707	4.00443	0.176056	0.294408	0.27409
Solyc02g084130.3	15.5808	3.9617	5.48899e-07	Up	2.99583	1.52328	1.30328	0.0824011	0.0803801	0.163271
Solyc02g084163.1	6.62654	2.72826	0.00105439	Up	0.581528	1.04139	1.88097	0.0324345	0.221473	0.224933
Solyc02g084167.1	3.22821	1.69073	0.000783669	Up	1.22342	0.915343	1.26753	0.287462	0.433364	0.207122
Solyc02g084210.1	37.7967	5.24019	1.25781e-05	Up	1.88756	0.860416	0.372981	0	0.0492939	0.025032
Solyc02g084290.2	9.2537	3.21003	0.0110889	Up	2.16919	0.565026	1.837	0.145183	0.141622	0.143834
Solyc02g084300.1	5.55183	2.47296	0.00749342	Up	2.0864	1.56245	0.662581	0.0698208	0.204325	0.415034
Solyc02g084315.1	2.77139	1.47061	0.000260775	Up	4.25162	3.69151	3.28618	1.01628	1.32181	1.20821
Solyc02g084400.3	18.7442	4.22838	3.56141e-31	Up	3.36856	3.00959	2.20038	0.0962013	0.144372	0.16129
Solyc02g084540.3	3.257	1.70354	7.29887e-06	Up	1.10591	1.62738	1.73323	0.33164	0.407899	0.457126
Solyc02g084640.3	44.5241	5.47652	7.40786e-12	Up	45.2063	86.5858	122.135	0.18005	2.29495	2.81836
Solyc02g084720.3	6.45403	2.6902	1.72952e-09	Up	18.7189	13.3353	6.75232	1.89029	1.70953	1.53968
Solyc02g084740.3	5.85311	2.5492	2.09622e-07	Up	12.3068	9.91316	8.29954	1.06961	2.92948	0.760791
Solyc02g084770.3	6.35799	2.66857	4.35422e-11	Up	4.64168	4.68802	5.34289	0.36194	1.16952	0.560278
Solyc02g084840.3	13.4183	3.74613	7.55788e-12	Up	33.3097	69.9538	91.1113	4.32942	6.46592	1.95233
Solyc02g084850.3	85.9475	6.42538	8.33722e-08	Up	43.6986	22.2742	0.547838	0.0649457	0.538499	0.128685
Solyc02g084970.3	10.1766	3.34719	4.22213e-17	Up	5.38084	3.70702	3.0932	0.250426	0.453671	0.354429
Solyc02g085005.1	12.02	3.58736	1.45701e-14	Up	16.7028	19.4298	17.8418	1.52442	1.85879	0.528591
Solyc02g085020.3	127.131	6.99017	1.81978e-13	Up	24.19	13.9282	2.04669	0.154403	0.0645496	0.0437053
Solyc02g085025.1	18.8164	4.23392	2.57104e-05	Up	4.93718	2.45127	0.28875	0.136924	0.133566	0.0813913
Solyc02g085160.1	3.6357	1.86223	3.79403e-10	Up	20.1425	13.7422	12.9246	3.48439	4.24866	3.48285
Solyc02g085180.4	15.7422	3.97657	4.01782e-30	Up	9.36478	9.26382	10.5439	0.526304	0.770093	0.33181
Solyc02g085285.1	4.21507	2.07556	0.00091957	Up	1262.2	1028.87	868.986	365.575	160.599	80.799
Solyc02g085310.3	4.47904	2.16319	0.00014038	Up	464.515	355.782	275.825	107.992	64.7936	29.372
Solyc02g085315.1	3.92662	1.97329	2.56057e-05	Up	106.216	88.6816	73.4575	10.5169	39.326	13.4818
Solyc02g085320.1	2.78479	1.47757	0.0146942	Up	128.408	99.0662	78.7916	11.7352	72.556	19.8329
Solyc02g085360.3	7.17301	2.84258	1.18718e-10	Up	4.03233	4.74314	3.95288	0.313595	0.389332	0.847315
Solyc02g085560.3	3.46645	1.79346	9.68689e-05	Up	1.70163	1.78603	2.67398	0.562373	0.71419	0.273319
Solyc02g085580.3	5.28078	2.40075	3.56866e-06	Up	73.7467	69.2226	71.9935	18.207	7.54586	7.39342
Solyc02g085650.3	2.51528	1.33072	6.78531e-05	Up	5.65486	5.34827	4.77461	2.07261	1.97783	1.33915
Solyc02g085705.1	9.70733	3.27908	1.17966e-06	Up	3.43127	3.69835	2.2545	0.118786	0.579363	0.176524
Solyc02g085720.1	4.6964	2.23156	0.000229444	Up	3.58091	2.47463	1.52142	0.317927	0.906533	0.242288
Solyc02g085870.3	19.2045	4.26338	6.32683e-14	Up	674.662	658.137	704.858	7.63248	45.541	44.8854
Solyc02g086280.3	4.08875	2.03166	0.0115189	Up	1.00123	0.7721	0.502046	0.123443	0.361246	0.0262063
Solyc02g086300.3	4.36247	2.12515	0.0168798	Up	8.5757	9.15198	10.5575	3.96696	0.692822	0.343241
Solyc02g086360.3	7.28463	2.86486	1.63383e-07	Up	2.37011	4.70965	8.68904	0.338256	0.870412	0.74534
Solyc02g086480.1	59.8513	5.90331	3.97103e-05	Up	2.36876	1.12723	0.964424	0	0.0594813	0
Solyc02g086490.3	9.83632	3.29812	0.00272792	Up	1.28	0.404507	0.35867	0.0377956	0.110606	0.0374445
Solyc02g086517.1	2.22999	1.15704	0.0101658	Up	3.45426	2.44622	1.874	0.693575	1.18399	1.20248
Solyc02g086530.3	9.56142	3.25722	0.00114366	Up	24.0263	13.1861	4.48088	2.63414	0.589983	0.157684
Solyc02g086590.3	3.11838	1.6408	0.00606074	Up	45.343	32.754	24.8146	14.9597	8.4423	3.74001
Solyc02g086800.3	2.68157	1.42308	4.7245e-05	Up	8.60955	5.92452	4.61264	2.11977	2.41146	1.65214
Solyc02g086810.1	2.74477	1.45668	0.000112843	Up	69.061	79.1831	87.9948	12.3845	40.7686	25.5973
Solyc02g087070.3	38.5531	5.26877	5.31188e-08	Up	4.25299	2.76092	0.279633	0.0618805	0.0862325	0.0175159
Solyc02g087110.3	2.51348	1.32969	0.00532023	Up	5.22773	5.87537	5.91154	2.71679	1.14439	1.71281
Solyc02g087430.3	3.90873	1.9667	0.00126764	Up	12.439	14.1675	15.9966	5.19523	1.40376	2.15061
Solyc02g087680.1	36.1892	5.17749	0.00764726	Up	0.515695	0.671635	0.121311	0	0	0
Solyc02g087740.3	2.55594	1.35385	0.000274016	Up	2.42	1.60679	2.02596	0.635175	0.944885	0.50342
Solyc02g087790.2	7.36459	2.88061	0.0049509	Up	0.429745	0.272852	0.227458	0.064716	0.0210429	0.0213716
Solyc02g087800.3	2.59921	1.37807	0.0118714	Up	1.22961	0.821785	0.57089	0.216571	0.422519	0.257472
Solyc02g087960.3	28.0617	4.81053	3.01945e-22	Up	58.8924	46.6219	37.6882	2.09153	0.822182	1.29893
Solyc02g087990.3	121.605	6.92605	9.64519e-07	Up	0.266096	0.60648	1.01942	0.0127212	0	0
Solyc02g088100.3	15.6993	3.97263	8.08694e-15	Up	77.4292	47.6672	21.4213	1.87987	2.79891	3.52878
Solyc02g088117.1	5.54136	2.47024	4.98629e-08	Up	1.36041	1.48991	1.61465	0.186241	0.363347	0.16401
Solyc02g088120.3	3.53402	1.82131	0.000513557	Up	0.866498	0.81616	1.17277	0.0807777	0.412167	0.252394
Solyc02g088180.3	3.05688	1.61206	3.96094e-05	Up	4.49631	3.00896	2.97732	0.922016	0.730764	1.28454
Solyc02g088190.3	60.2074	5.91187	1.82924e-15	Up	24.8649	20.2505	15.1495	0.0492043	0.175991	0.666212
Solyc02g088200.3	3.21016	1.68264	0.0126784	Up	7.19531	11.1745	13.3156	0.623627	5.98193	2.72877
Solyc02g088220.3	7.51708	2.91017	1.07235e-05	Up	35.4333	37.7513	36.8768	7.4485	1.59514	2.54459
Solyc02g088230.3	3.40301	1.76681	0.000108258	Up	26.6851	18.5949	13.9008	6.51172	3.57989	4.38162
Solyc02g088240.3	3.97672	1.99158	0.00603094	Up	0.788644	0.63237	0.535791	0.248162	0.0576369	0.0936596
Solyc02g088325.1	14.2375	3.83163	7.08337e-06	Up	0.639249	0.731021	0.858243	0	0.030538	0.108553
Solyc02g088340.3	2.40391	1.26538	1.40154e-08	Up	7.10558	7.41161	7.84986	1.92457	3.11396	3.17402
Solyc02g088345.1	2.64138	1.40129	9.76868e-05	Up	102.229	133.065	165.738	51.8765	41.5702	35.3025
Solyc02g088500.1	13.8663	3.79351	0.000329859	Up	0.275483	0.480516	0.708216	0	0.0770816	0.0195714
Solyc02g088510.3	2.92372	1.54781	0.000383655	Up	3.2753	3.49347	2.98892	0.415751	1.60378	1.02972
Solyc02g088517.1	31.0158	4.95493	3.99636e-26	Up	4.1087	4.03516	4.27845	0.0672539	0.174945	0.111049
Solyc02g088670.1	66.502	6.05533	0.000247378	Up	1.04742	0.482601	0.083681	0.0198406	0	0
Solyc02g088820.3	2.52942	1.33881	0.0116822	Up	16.8967	13.3177	12.8202	6.23221	2.10105	5.66927
Solyc02g088920.3	9.87514	3.3038	5.49913e-16	Up	16.8707	28.7463	40.241	2.10571	3.5978	2.0084
Solyc02g088950.2	2.42891	1.28031	0.00172264	Up	1.39648	1.87793	3.32106	0.595364	1.03975	0.775347
Solyc02g088983.1	3.08959	1.62741	0.000122727	Up	6.92919	6.39236	8.15006	0.987653	3.43484	1.91442
Solyc02g088987.1	3.08161	1.62369	0.000119182	Up	15.6768	8.37804	10.0352	3.70805	3.49654	2.2858
Solyc02g089010.2	3.52777	1.81876	0.000967652	Up	37.7977	27.1143	24.7615	11.4395	5.67776	3.71949
Solyc02g089050.3	3.45148	1.78722	0.000204751	Up	2.75416	1.81112	1.14613	0.244572	0.616314	0.625941
Solyc02g089170.3	21.0603	4.39645	2.6611e-11	Up	1.37534	1.23351	0.675008	0.0502096	0.0612227	0.0248716
Solyc02g089250.3	4.26016	2.09091	3.22051e-06	Up	8.29999	7.56515	11.5703	1.67185	1.12606	2.69481
Solyc02g089260.3	2.82622	1.49887	0.0138768	Up	2.35799	1.46353	1.30005	0.135626	0.727647	0.800089
Solyc02g089530.3	8.16867	3.0301	0.00362108	Up	0.568154	0.236157	0.140761	0.012136	0.0828687	0.0120233
Solyc02g089610.2	3.07779	1.6219	1.63475e-05	Up	135.736	100.787	61.7314	29.3122	28.0357	25.7591
Solyc02g089615.1	2.91764	1.5448	0.000233918	Up	107.343	76.2888	38.8103	17.4817	26.119	23.4578
Solyc02g089630.3	18.9359	4.24305	4.56045e-08	Up	10.6657	45.8497	75.6688	1.06907	4.46937	0.991897
Solyc02g089690.3	3.09269	1.62886	5.98708e-07	Up	1.46912	1.12859	1.32838	0.284228	0.539528	0.30442
Solyc02g089700.3	31.1785	4.96248	1.73186e-14	Up	5.69968	14.3906	20.8174	0.535406	0.408027	0.16576
Solyc02g089770.3	29.7595	4.89528	0.000193105	Up	1.01933	0.590652	0.109732	0.0173449	0.0338389	0
Solyc02g089840.3	5.25348	2.39327	4.46254e-08	Up	44.4099	24.9891	17.8969	3.09857	6.98551	4.84345
Solyc02g089850.3	5.09505	2.3491	7.7941e-10	Up	56.7264	46.1329	28.9327	8.11107	8.58551	5.59936
Solyc02g089880.3	2.37407	1.24736	0.0145749	Up	1.07322	0.589197	0.464383	0.298855	0.222479	0.241538
Solyc02g089990.1	2.75635	1.46276	0.000565314	Up	35.2052	55.6472	69.8314	14.5667	12.3919	23.1014
Solyc02g090120.1	14.8609	3.89345	0.00345729	Up	0.628318	1.22747	3.3256	0	0.102554	0.208312
Solyc02g090180.3	2.99199	1.58111	2.52718e-05	Up	2.90066	3.91301	4.41791	0.759969	1.81724	0.812876
Solyc02g090210.3	36.2346	5.17929	0.013164	Up	0.214173	0.144833	0.0174398	0	0	0
Solyc02g090290.3	29.2417	4.86996	3.83882e-13	Up	1.56407	1.49691	1.50517	0.015861	0.108304	0.0157137
Solyc02g090315.1	10.6722	3.41578	5.51897e-06	Up	2.36295	1.79756	1.59072	0.120253	0.351911	0.0216611
Solyc02g090350.3	7.73505	2.95141	1.55696e-09	Up	42.0456	29.8574	16.6434	2.9596	5.34821	1.88554
Solyc02g090520.2	2.7893	1.4799	0.00539379	Up	0.938553	0.694524	1.14406	0.228425	0.334234	0.311167
Solyc02g090530.3	2.21844	1.14954	3.44613e-11	Up	24.9205	27.9073	30.4921	9.24072	12.7631	10.9093
Solyc02g090540.3	5.90217	2.56125	4.79699e-06	Up	0.940886	1.08123	1.24988	0.25004	0.0993697	0.110097
Solyc02g090690.2	39.4275	5.30113	8.01606e-12	Up	1.41113	1.24054	1.09233	0.0619803	0.0172743	0
Solyc02g090870.1	4.47608	2.16224	5.17701e-32	Up	18.5377	19.322	18.5227	3.31363	4.07366	3.59764
Solyc02g090930.3	3.99458	1.99804	1.00477e-05	Up	8.36106	10.0232	10.1751	2.49595	2.68286	0.976507
Solyc02g090960.1	169.584	7.40586	9.44593e-07	Up	9.9599	4.9775	1.14423	0	0	0.0767929
Solyc02g090980.1	5.05125	2.33664	0.000114778	Up	6.78177	4.04962	1.7067	0.822159	0.801995	0.509077
Solyc02g091020.2	34.2812	5.09934	4.65399e-11	Up	11.8119	10.4799	10.6963	0.0255847	0.698801	0.202776
Solyc02g091023.1	187.787	7.55295	1.81047e-08	Up	1.54604	2.48098	2.51335	0	0	0
Solyc02g091027.1	3.35261	1.74529	3.08245e-13	Up	27.7919	25.5739	23.3313	5.9129	8.65182	5.53762
Solyc02g091030.3	2.44006	1.28692	0.00109166	Up	38.0551	42.4324	48.9572	20.0342	13.2668	11.1232
Solyc02g091100.3	2.77123	1.47053	6.70096e-06	Up	75.8352	71.8495	51.7443	13.2082	32.6424	19.2013
Solyc02g091430.3	2.92231	1.54711	3.63095e-05	Up	16.8462	11.8166	9.02104	4.09796	4.28773	2.71479
Solyc02g091520.3	13.6014	3.76568	1.39182e-26	Up	102.601	127.71	121.133	3.99756	12.2286	7.30565
Solyc02g091620.2	2.5441	1.34715	0.00351789	Up	2.13027	2.60693	2.89327	0.968456	1.23599	0.407771
Solyc02g091650.3	3.36645	1.75123	0.00549117	Up	7.94905	4.80664	2.38061	1.83303	1.35196	0.58688
Solyc02g091710.3	5.40169	2.43341	1.90625e-05	Up	1.53012	1.91497	3.73554	0.172817	0.721143	0.332913
Solyc02g091740.3	2.9367	1.55419	0.000191594	Up	3.03687	3.43534	4.1839	0.470777	1.41049	1.39921
Solyc02g091920.3	30.0853	4.91098	4.91525e-21	Up	113.418	76.8543	45.863	2.90328	1.34696	2.26247
Solyc02g092000.3	3.06547	1.61611	0.00130554	Up	96.187	64.4567	33.3839	22.5465	19.0455	12.0953
Solyc02g092140.1	2.55013	1.35057	0.000500599	Up	21.5995	28.2942	30.4786	5.6017	16.0941	7.06716
Solyc02g092180.1	16.9674	4.0847	0.00086531	Up	2.36732	2.10216	1.06314	0	0	0.285404
Solyc02g092190.1	5.84427	2.54702	1.77384e-05	Up	3.49043	6.00983	11.3977	1.18786	0.926981	0.941462
Solyc02g092210.1	13.5938	3.76487	2.62525e-28	Up	34.0417	35.5365	37.795	1.56562	1.96931	3.36747
Solyc02g092215.1	8.12248	3.02192	5.09317e-17	Up	10.4534	7.44624	6.53884	0.829617	1.17344	0.636981
Solyc02g092220.1	11.7517	3.5548	0.000444151	Up	1.90687	2.38001	2.69141	0	0.103746	0.421468
Solyc02g092240.3	39.0605	5.28764	3.50355e-22	Up	25.2622	17.271	19.8124	0.587184	0.660903	0.134245
Solyc02g092250.3	3.67414	1.87741	0.012891	Up	13.7914	13.5122	12.4145	6.03391	1.02423	1.3731
Solyc02g092410.3	10.2028	3.3509	8.59567e-21	Up	5.06927	5.57057	4.22587	0.424105	0.351648	0.48319
Solyc02g092420.3	8.87662	3.15001	0.00305066	Up	1.55398	1.31702	0.653163	0.229428	0.0895203	0
Solyc02g092460.3	5.52724	2.46656	0.000143793	Up	1.77339	6.48594	10.4826	0.577604	1.01419	1.41377
Solyc02g092680.1	57.327	5.84114	0.000217836	Up	0.169162	0.165236	0.102326	0	0	0
Solyc02g092820.3	78.5825	6.29614	8.63923e-06	Up	1.73737	0.538089	0.179428	0	0.0138329	0.0140489
Solyc02g092840.1	8.68774	3.11898	3.30591e-10	Up	74.0878	51.6324	29.3634	2.29107	7.74412	6.24632
Solyc02g092870.2	3.90338	1.96472	0.000131549	Up	0.20354	0.203914	0.215462	0.047156	0.0613326	0.0311454
Solyc02g093180.3	21.1591	4.40321	0.000205626	Up	10.7612	6.73196	3.0975	0	0.850233	0.117267
Solyc02g093220.3	3.35849	1.74781	6.66104e-05	Up	4.56553	5.035	6.10614	1.76195	1.45431	0.744619
Solyc02g093280.2	12.7482	3.67222	0.00587598	Up	4.44483	3.42764	0.701649	0.469722	0.0381834	0
Solyc02g093320.3	2.16669	1.1155	0.000864756	Up	10.0703	8.76767	8.17783	1.93568	5.21808	4.12046
Solyc02g093400.2	4.18133	2.06396	0.000473796	Up	1.83901	1.67801	1.27061	0.530661	0.248038	0.164291
Solyc02g093480.3	5.475	2.45286	0.00038079	Up	22.2866	13.7627	5.90149	0.598247	4.29251	2.3049
Solyc02g093500.3	4.89969	2.29269	0.0165597	Up	0.798539	0.230456	0.461079	0.0182202	0.21328	0.0541528
Solyc02g093610.3	5.14548	2.36331	1.603e-06	Up	11.7862	22.0329	25.0069	1.42808	4.52743	4.39604
Solyc02g093640.3	7.26197	2.86036	8.81309e-22	Up	48.8723	67.615	74.0325	4.86356	10.5056	8.1542
Solyc02g093650.3	43.2716	5.43535	0.000255131	Up	0.112848	0.176367	0.310591	0	0	0.0112241
Solyc02g093660.1	308.067	8.2671	1.9754e-11	Up	2.83231	2.97407	3.12313	0	0	0.0234756
Solyc02g093670.3	195.564	7.6115	1.40244e-22	Up	3.36587	5.50219	8.81572	0	0.0226547	0.0575216
Solyc02g093750.3	2.03017	1.0216	0.015048	Up	9.81373	7.91118	6.68688	2.08373	6.38509	2.54681
Solyc02g093860.3	8.59101	3.10283	1.6191e-05	Up	288.321	175.128	94.0387	32.5969	13.0249	6.5932
Solyc02g093935.1	5.53752	2.46924	1.98145e-06	Up	5.22108	3.7308	2.32451	0.269705	0.61769	0.929392
Solyc02g093960.3	22.951	4.52048	0.00163916	Up	0.0749073	0.155484	0.257708	0	0	0.018626
Solyc02g093970.3	3.73033	1.89931	1.84e-12	Up	25.2481	26.1738	30.6354	5.12581	5.89509	8.10814
Solyc02g093975.1	4.58174	2.1959	1.27143e-07	Up	24.5367	40.7325	49.5007	8.60046	5.93333	6.58203
Solyc03g005210.3	27.6551	4.78947	0.0141354	Up	0.125953	0.12303	0.299993	0	0	0
Solyc03g005250.3	2.86259	1.51732	1.92566e-09	Up	4.30821	3.68006	3.78507	0.945588	1.53733	1.14498
Solyc03g005320.3	43.2953	5.43614	7.01791e-26	Up	9.18412	10.6944	10.289	0.173968	0.0771371	0.344705
Solyc03g005355.1	86.4915	6.43449	7.94944e-12	Up	1.29389	1.21175	1.34144	0	0.0391897	0
Solyc03g005860.3	6.83513	2.77297	0.00722106	Up	0.107184	0.065435	0.15601	0.0269015	0.00656044	0.00666292
Solyc03g005900.3	14.9942	3.90634	7.63558e-11	Up	12.7833	13.1406	13.4031	0.427788	0.327876	1.51362
Solyc03g005910.3	311.446	8.28284	6.27392e-09	Up	4.4675	2.86118	0.736144	0	0	0.0209597
Solyc03g006150.2	69.7628	6.12439	0.000132674	Up	0.209841	0.333078	0.610863	0	0	0
Solyc03g006190.3	2.06952	1.04929	0.0134425	Up	8.26106	12.3615	11.7219	2.20575	6.28283	5.59428
Solyc03g006240.3	91.1377	6.50998	9.56695e-30	Up	10.1754	6.12018	4.12578	0.0619124	0.0724727	0.0613373
Solyc03g006330.3	2.75905	1.46417	0.00162631	Up	10.047	6.77238	4.61458	2.45914	1.50435	2.58771
Solyc03g006370.3	2.33319	1.2223	0.000126782	Up	0.957938	0.895889	0.970896	0.337623	0.359283	0.354759
Solyc03g006390.2	2.27495	1.18584	0.00072074	Up	4.39949	5.15686	5.41397	1.21463	2.31582	2.2973
Solyc03g006400.3	3.93989	1.97816	5.49217e-07	Up	15.3495	12.9362	7.84414	1.48108	3.51815	3.23707
Solyc03g006410.3	3.72553	1.89744	0.0136303	Up	4.45407	13.769	18.0562	4.92896	1.26398	1.5606
Solyc03g006450.1	35.4531	5.14784	3.59437e-05	Up	6.37742	3.00347	1.08498	0	0.278819	0
Solyc03g006470.3	2.62743	1.39365	0.0152967	Up	1.87274	1.58207	2.16102	0.965466	0.462632	0.335614
Solyc03g006500.3	2.38453	1.2537	0.00115891	Up	12.2788	10.3743	8.41047	1.84579	5.59446	4.392
Solyc03g006550.3	50.9928	5.67222	1.38447e-12	Up	205.9	190.639	310.619	0.36384	6.37863	6.268
Solyc03g006600.1	11.9378	3.57746	2.03721e-61	Up	24.1431	24.4204	26.9755	1.6679	2.0731	1.78566
Solyc03g006740.2	147.004	7.19971	4.6664e-07	Up	2.57241	1.25635	1.13462	0	0	0
Solyc03g006760.3	83.6697	6.38663	9.71959e-28	Up	2.69944	2.94441	2.91708	0.033876	0.0220301	0.0335614
Solyc03g006770.3	4.90103	2.29309	1.40185e-06	Up	0.707376	0.948231	0.8683	0.0755495	0.272677	0.119756
Solyc03g006780.2	82.1339	6.35991	2.51495e-05	Up	0.366549	0.171238	0.286796	0	0	0
Solyc03g006830.3	3.83944	1.9409	0.000216293	Up	7.15117	5.65146	5.34067	1.04554	0.702594	2.30184
Solyc03g006840.3	17.3857	4.11983	2.67011e-13	Up	13.3439	8.23311	8.45124	0.199664	0.389534	0.941951
Solyc03g006960.3	5.17371	2.3712	3.62517e-08	Up	2.27047	2.42832	3.45306	0.288534	0.408113	0.686049
Solyc03g006970.1	7.81928	2.96704	1.37846e-12	Up	7.40824	7.31658	6.54963	0.565764	0.540391	1.24947
Solyc03g007050.3	128.464	7.00522	3.1277e-22	Up	3.31285	2.31096	0.965324	0.00960321	0.00624512	0.028542
Solyc03g007150.3	5.29086	2.4035	1.16894e-06	Up	7.77487	5.72241	4.01139	1.31185	0.789134	0.671495
Solyc03g007170.3	2.01101	1.00792	3.4248e-07	Up	13.4323	14.6038	14.013	5.85013	6.78697	5.51181
Solyc03g007230.3	3.70612	1.88991	6.28093e-11	Up	16.9221	16.1481	15.9714	2.61969	6.06098	3.24974
Solyc03g007290.3	7.54086	2.91473	1.70952e-10	Up	4.41166	3.45312	2.45874	0.5133	0.357651	0.29059
Solyc03g007410.3	15.7057	3.97322	4.23391e-07	Up	0.633685	0.618978	0.547232	0.0334833	0.016331	0.0497585
Solyc03g007920.3	2.13083	1.09142	0.0114661	Up	48.9409	50.9993	50.6076	8.22628	33.6993	23.156
Solyc03g007930.3	5.77645	2.53018	0.000954103	Up	12.3016	9.12503	7.19646	0.185716	3.2609	1.28794
Solyc03g007940.3	2.19178	1.1321	0.0151007	Up	0.215724	0.174935	0.142186	0.065381	0.0956661	0.0526286
Solyc03g013170.3	5.12407	2.35729	0.0160454	Up	2.74764	2.11885	1.22466	0.580732	0.283244	0.143834
Solyc03g013320.1	4.02016	2.00725	0.00886035	Up	15.2989	7.89171	2.7295	1.38061	1.68343	2.56459
Solyc03g013340.3	49.5192	5.62992	1.08042e-28	Up	15.649	14.8378	12.31	0.406312	0.132115	0.187851
Solyc03g019760.3	14.8179	3.88927	1.27927e-06	Up	96.3415	104.683	126.967	0.548073	11.534	8.86574
Solyc03g019790.3	123.093	6.94361	2.21281e-44	Up	47.6421	32.9831	19.6906	0.168238	0.393868	0.166675
Solyc03g019820.3	47.3638	5.56571	1.21543e-07	Up	0.434605	11.3912	20.9583	0.1212	0.283745	0.216133
Solyc03g019860.3	2.40953	1.26875	0.00749596	Up	6.76788	5.84802	4.50064	1.13243	3.4839	1.81231
Solyc03g019870.3	11.6844	3.54651	0.0093477	Up	0.0879402	0.171799	0.72611	0.0353148	0	0.0349867
Solyc03g019890.3	3.48387	1.80069	0.000794413	Up	31.0452	23.2797	16.8335	8.85767	3.60821	4.19467
Solyc03g019950.3	3.05332	1.61038	4.42209e-05	Up	109.515	164.184	204.342	25.1785	71.9366	45.374
Solyc03g020010.1	27.095	4.75996	8.31126e-06	Up	1.45947	18.6191	37.3129	0.0888012	1.25604	0.659823
Solyc03g020030.3	525.344	9.03712	2.13454e-14	Up	21.7857	10.7698	6.50371	0	0.0325232	0.0330312
Solyc03g020040.3	183.524	7.51983	3.01343e-23	Up	65.5416	46.3113	20.6041	0.171712	0.0335001	0.408281
Solyc03g020080.3	28.5325	4.83454	0.0024673	Up	6.93151	3.06444	0	0.0164901	0.273457	0.0490109
Solyc03g025190.4	110.842	6.79237	2.02431e-10	Up	7.13058	3.54987	0.742885	0.0251624	0	0.0623216
Solyc03g025320.3	9.91947	3.31026	3.98327e-12	Up	65.7687	121.206	169.779	5.09386	15.1099	12.4735
Solyc03g025350.3	73.346	6.19665	4.65535e-10	Up	4.50185	2.19288	0.490385	0.0477003	0.0232652	0.0118143
Solyc03g025585.1	2.13927	1.09712	1.09472e-05	Up	5.8107	7.13234	8.39667	2.36122	3.2969	3.08848
Solyc03g025680.3	22.8235	4.51245	1.34521e-18	Up	6.20555	4.65015	2.9625	0.198506	0.238322	0.090767
Solyc03g025740.3	2.2083	1.14294	0.00152032	Up	3.08043	2.97247	2.52964	0.599772	1.55407	1.33695
Solyc03g025760.3	15.9215	3.99291	2.78946e-13	Up	1.96661	1.10423	1.34538	0.107448	0.0393048	0.0864907
Solyc03g025830.3	3.89354	1.96108	2.59106e-11	Up	8.68735	8.58675	9.98078	1.1998	2.49829	2.55446
Solyc03g026040.3	23.7215	4.56812	0.000894472	Up	2.25623	1.3809	0.181396	0.11469	0.00699231	0
Solyc03g026070.3	99.3666	6.63469	6.01653e-36	Up	11.0045	9.8971	8.06802	0.0491015	0.183606	0.0324303
Solyc03g026220.3	3.34337	1.7413	3.50476e-07	Up	155.905	101.908	88.0448	32.1979	30.5361	25.9276
Solyc03g026250.2	2.68665	1.42581	2.55789e-06	Up	14.9212	11.1355	8.87537	3.3923	4.79355	3.21945
Solyc03g031680.3	2.36204	1.24004	5.60938e-05	Up	8.25036	9.31278	13.1783	3.732	4.43927	3.13874
Solyc03g031730.3	37.2149	5.21781	6.77733e-28	Up	3.95194	2.94447	4.67198	0.0868799	0.0988739	0.0860729
Solyc03g031760.3	57.5154	5.84588	2.74623e-23	Up	50.02	60.5932	68.6317	0.202693	1.19869	1.45588
Solyc03g031800.3	4.84235	2.27571	1.06274e-05	Up	31.3592	17.7847	8.50439	2.48493	3.61544	4.3604
Solyc03g031940.3	33.9016	5.08328	2.56554e-20	Up	6.5794	5.22011	6.92348	0.169702	0.280145	0.0387983
Solyc03g032010.3	4.65851	2.21987	2.09445e-05	Up	48.652	79.4308	96.3348	4.84528	20.1993	19.1169
Solyc03g033330.3	7.16799	2.84157	5.37919e-08	Up	30.8394	33.0367	40.6816	1.44598	4.51365	7.19645
Solyc03g033590.1	4.01849	2.00665	0.000911717	Up	22.0477	20.0231	15.6237	6.67696	1.96288	2.99032
Solyc03g033610.1	2.65462	1.4085	0.00474749	Up	0.806962	1.30847	1.34114	0.153927	0.474164	0.545781
Solyc03g033680.1	17.186	4.10316	1.07581e-05	Up	2.56966	2.81427	1.9783	0.0781754	0.305032	0
Solyc03g033750.1	3.66976	1.87569	0.000422249	Up	9.62388	4.44958	4.00711	1.35265	1.88497	1.08484
Solyc03g033835.1	3.23907	1.69558	1.19114e-06	Up	5.62567	7.05125	5.74438	1.0496	2.389	1.63405
Solyc03g034010.3	9.48311	3.24536	3.26961e-21	Up	15.9753	18.7906	15.8777	0.788768	1.98185	2.0128
Solyc03g034050.3	2.59423	1.37531	0.00277821	Up	7.16024	7.98576	7.6362	3.56741	2.22401	1.54126
Solyc03g034320.3	12.7327	3.67047	3.41526e-09	Up	0.585514	1.20104	1.48754	0.0822952	0.0573406	0.0815308
Solyc03g034380.1	314.784	8.29822	3.64324e-09	Up	18.6722	12.6879	3.53304	0	0.0883386	0
Solyc03g034390.1	63.9343	5.99852	2.81663e-07	Up	38.815	23.6384	13.2608	0	0	1.0383
Solyc03g043740.3	4.929	2.3013	8.91436e-10	Up	31.9165	42.0615	52.7882	8.88688	7.28742	5.68248
Solyc03g044090.3	7.17084	2.84214	1.32733e-15	Up	15.5669	13.8393	11.644	0.840232	2.40033	1.93837
Solyc03g044093.1	30.1192	4.91261	0.0144544	Up	0.17727	0.0944487	0.0341188	0	0	0
Solyc03g044200.3	7.37633	2.8829	1.95625e-08	Up	19.6025	17.8277	15.7919	2.00777	3.63475	0.788482
Solyc03g044210.3	11.2207	3.48809	0.000122992	Up	0.345748	0.233809	0.253384	0.0356011	0	0.0264528
Solyc03g044600.2	7.1741	2.8428	3.7909e-10	Up	7.11624	5.31293	4.3663	0.750834	0.421696	0.811484
Solyc03g044710.3	32.9049	5.04023	0.000124662	Up	0.712527	0.428302	0.290101	0.0366839	0	0
Solyc03g044830.3	11.2226	3.48833	6.37796e-06	Up	1.62954	1.33849	1.18919	0.074362	0.253884	0.0122785
Solyc03g046580.1	57.7746	5.85236	6.96987e-05	Up	0.463713	0.373019	1.09725	0	0.0267132	0
Solyc03g051790.3	6.00263	2.58559	3.75538e-10	Up	24.5053	16.2736	11.6126	1.62015	4.10177	2.18034
Solyc03g059090.1	4.21177	2.07442	5.01857e-05	Up	4.89525	7.57093	5.75775	1.22864	1.46484	1.08198
Solyc03g059190.3	5.40918	2.43541	0.00742342	Up	0.305872	0.874978	0.624447	0.0877364	0.0213961	0.173843
Solyc03g059350.3	2.41038	1.26926	0.00208678	Up	2.22307	3.95518	4.76959	0.876791	1.61338	1.53987
Solyc03g062740.3	11.9629	3.58049	0.000694137	Up	0.0683723	0.0542632	0.325696	0.00429011	0.0167396	0.0127508
Solyc03g062900.3	2.61993	1.38953	0.00325607	Up	1.69259	3.90042	4.41624	1.1847	1.28405	0.829886
Solyc03g063090.1	3.63931	1.86366	0.0142643	Up	6.11712	3.55967	6.06209	0.783988	2.80412	0.388353
Solyc03g063140.3	65.5783	6.03515	5.31679e-09	Up	2.25708	0.70045	0.659541	0.0236039	0	0.0233847
Solyc03g065250.3	10.0968	3.33583	1.97677e-05	Up	139.631	390.552	635.289	5.95475	44.8136	55.8016
Solyc03g071533.1	2.9202	1.54607	0.00203664	Up	5.55262	5.68704	6.90504	0.649457	3.00926	2.03751
Solyc03g078090.3	10.383	3.37615	2.03034e-10	Up	1.03561	1.99582	2.45921	0.1405	0.137054	0.180953
Solyc03g078630.3	2.21381	1.14653	0.00138012	Up	85.2358	58.0464	46.6801	17.8782	38.3562	20.8509
Solyc03g078780.2	7.34357	2.87648	0.00133093	Up	2.06757	1.59688	1.2943	0.393078	0.0269078	0.102481
Solyc03g078800.2	5.91383	2.56409	0.0107622	Up	0.504669	0.752407	0.281173	0	0.104049	0.132093
Solyc03g080020.3	3.80075	1.92628	8.88654e-09	Up	12.9301	13.2021	13.7033	1.58305	3.94145	3.89847
Solyc03g080100.3	66.5247	6.05582	1.2857e-07	Up	0.619521	6.79896	13.3476	0	0.124911	0.163108
Solyc03g081330.1	2.30924	1.20742	0.0159742	Up	62.8926	70.4278	77.7761	39.6349	19.1875	16.2718
Solyc03g082363.1	4.31642	2.10983	0.0148465	Up	2.10245	1.48319	1.60737	0.469053	0.457548	0.116174
Solyc03g082430.1	33.4393	5.06347	0.00908779	Up	0.258035	0.0969408	0.0630342	0	0	0
Solyc03g082520.1	18.7524	4.229	8.45711e-24	Up	15.0557	14.9325	20.9231	0.620103	0.756118	0.998308
Solyc03g082530.1	4.30269	2.10524	0.0168207	Up	43.4791	55.9273	62.4915	22.9035	3.9896	2.13647
Solyc03g082870.3	3.05452	1.61094	3.09279e-09	Up	21.6186	20.8191	21.8014	5.86689	8.14728	4.41165
Solyc03g083000.3	2.08765	1.06188	0.00283575	Up	20.4801	22.3662	25.8167	10.928	11.2856	6.05489
Solyc03g083050.3	73.7089	6.20377	1.93066e-33	Up	9.38798	6.39823	7.4308	0.0856817	0.0835803	0.106107
Solyc03g083460.3	2.19443	1.13385	0.00646864	Up	35.9262	29.7018	24.2915	5.58427	20.123	11.9326
Solyc03g083560.1	3.96095	1.98585	0.000320159	Up	58.2818	34.2236	20.1151	3.42341	10.0693	12.1943
Solyc03g083590.3	6.00184	2.5854	4.03108e-08	Up	0.717397	0.473745	0.417144	0.0507201	0.12369	0.0653237
Solyc03g083615.1	2.28307	1.19097	7.4741e-06	Up	689.217	580.374	562.955	181.863	344.645	189.84
Solyc03g083720.1	2.43736	1.28532	1.4726e-05	Up	43.2103	41.6989	61.3098	13.0229	17.8869	21.7046
Solyc03g083770.1	3.06585	1.61629	5.91665e-07	Up	1481.09	1595.25	1613.85	291.187	413.395	638.908
Solyc03g083825.1	60.2787	5.91358	0.000487329	Up	0.525612	0.855689	1.94739	0	0	0
Solyc03g083960.3	2.2961	1.19918	0.00526191	Up	21.9792	17.1946	15.6899	8.45154	8.30478	3.68856
Solyc03g093210.3	2.64231	1.4018	0.000223604	Up	2.71059	2.84075	2.73486	0.822053	1.41022	0.547626
Solyc03g093350.3	2.56356	1.35815	3.42777e-05	Up	35.3069	29.5551	33.5427	6.12898	17.0594	11.6658
Solyc03g093360.3	18.2513	4.18992	5.18476e-24	Up	6.5366	7.60895	5.59294	0.340019	0.33168	0.269489
Solyc03g093410.3	41.6823	5.38136	5.81727e-10	Up	180.235	120.339	85.6711	5.58869	0.714967	0.816903
Solyc03g093450.3	9.96614	3.31704	1.98386e-22	Up	20.0165	16.7741	14.5196	1.59735	1.13729	1.63708
Solyc03g093460.3	2.16791	1.11631	2.60202e-06	Up	14.974	14.8114	15.1911	4.82847	5.78943	7.45226
Solyc03g093510.2	2.49613	1.31969	6.37684e-06	Up	97.5834	75.6992	55.9121	22.8663	27.463	29.5552
Solyc03g093790.3	12.0646	3.5927	4.07743e-05	Up	16.7487	8.04029	3.12877	1.14863	0.15562	0.537372
Solyc03g094020.3	34.0595	5.08998	2.62864e-05	Up	9.48786	4.75359	0.139772	0.208306	0.120071	0.018761
Solyc03g095610.3	2.67735	1.42081	0.000185485	Up	52.1039	44.9811	39.5663	18.8256	12.4185	11.5321
Solyc03g095850.1	2.05928	1.04214	0.000160636	Up	9.27932	7.17626	8.41029	2.72548	3.40966	4.40874
Solyc03g095950.3	2.28934	1.19493	0.00557813	Up	1.75348	1.57137	2.80983	0.888273	0.69319	0.704018
Solyc03g096197.1	40.0856	5.32501	0.0150499	Up	2.39753	0.117094	0.507591	0	0	0
Solyc03g096220.3	2.04506	1.03214	0.00504112	Up	16.2094	21.7005	29.2369	5.59756	13.8195	10.205
Solyc03g096450.2	2.28948	1.19502	0.00319064	Up	13.5005	9.61024	12.4464	2.08178	6.02734	5.94597
Solyc03g096650.2	18.6093	4.21795	0.00104694	Up	1.30528	0.656812	0.54432	0	0	0.118023
Solyc03g096660.2	29.0793	4.86192	2.34533e-05	Up	2.73721	1.76935	1.47007	0	0	0.180164
Solyc03g097030.3	15.4564	3.95014	1.21185e-19	Up	11.0127	8.54414	5.12991	0.377051	0.379668	0.626598
Solyc03g097170.3	8.18134	3.03234	1.53851e-05	Up	79.7663	67.6618	58.3937	1.06886	10.4427	11.8302
Solyc03g097510.1	112.849	6.81826	0.000906431	Up	4.92775	3.02236	0	0	0.0561144	0
Solyc03g097530.3	10.0108	3.32348	2.39798e-09	Up	4.01201	3.3678	2.18986	0.377609	0.184174	0.249401
Solyc03g097540.2	22.1409	4.46864	0.0115306	Up	0.728337	0.149776	0.162315	0.0384847	0	0
Solyc03g097660.2	66.4189	6.05352	1.79679e-10	Up	1.92372	1.56183	2.11574	0.0250819	0.0489334	0
Solyc03g097820.2	2.66392	1.41355	0.00815363	Up	3.92282	4.70642	5.16064	2.14037	0.737716	1.35711
Solyc03g098030.3	7.19552	2.8471	0.00139486	Up	0.317285	0.693633	1.63136	0.18202	0.0591854	0.0601099
Solyc03g098200.3	352.673	8.46219	1.5019e-37	Up	15.2999	11.136	5.58213	0.00745641	0.0363676	0.0369357
Solyc03g098480.1	19.738	4.30291	3.4784e-14	Up	2.90645	6.63343	6.71546	0.252511	0.328424	0.138981
Solyc03g098720.3	18.602	4.21739	0.00127002	Up	16.9991	11.5255	0.987946	0	1.37097	0.198912
Solyc03g098740.1	15.9643	3.99677	6.27741e-05	Up	53.8892	30.3461	5.64188	0.18293	4.19343	1.08739
Solyc03g098790.3	64.6205	6.01392	0.00225745	Up	4237.71	2068.07	74.1428	0.041387	64.5951	30.9979
Solyc03g111000.3	3.51033	1.81161	5.95072e-07	Up	54.2057	91.6991	123.64	18.535	27.9468	21.1437
Solyc03g111170.3	3.69826	1.88685	3.38803e-05	Up	87.4196	67.7258	54.528	7.50165	30.2188	14.7528
Solyc03g111510.3	17.0038	4.08779	1.16928e-06	Up	1.48936	1.14025	0.468718	0.0606176	0.0788412	0.0200182
Solyc03g111520.2	66.1033	6.04665	1.05858e-07	Up	3.65532	3.89507	5.01266	0.083403	0	0.0826283
Solyc03g111530.3	18.4544	4.2059	1.22616e-08	Up	2.49569	1.55309	1.15049	0.0808235	0.0197103	0.140127
Solyc03g111540.2	9.54715	3.25507	1.28675e-06	Up	5.62201	4.33818	2.3862	0.619647	0.157682	0.266909
Solyc03g111550.3	29.9131	4.9027	2.02034e-24	Up	50.2997	61.5388	76.1732	0.645637	2.33926	2.71847
Solyc03g111690.3	7.24181	2.85635	0.00227776	Up	18.2904	10.725	0.556962	1.01474	1.08477	1.43222
Solyc03g111820.3	21.3481	4.41603	2.16865e-18	Up	97.4473	68.9147	44.6969	2.88897	4.49582	1.3364
Solyc03g111950.3	3.697	1.88636	0.00127806	Up	0.838633	1.32805	0.928106	0.318916	0.111994	0.265402
Solyc03g111973.1	15.837	3.98523	6.87946e-11	Up	3.96378	13.616	22.8407	0.657684	0.950149	0.63508
Solyc03g111977.1	41.546	5.37664	4.82146e-08	Up	4.19377	13.2781	34.7499	0.145183	0.708111	0.287669
Solyc03g112100.3	16.5837	4.05169	0.000896966	Up	7.01922	3.2941	2.57364	0.551154	0	0.0390024
Solyc03g112390.3	5.73945	2.52091	0.000741622	Up	6.23222	3.42963	1.82354	0.22031	1.40764	0.272829
Solyc03g112460.3	8.97745	3.16631	3.94513e-07	Up	2.65586	2.38077	2.81142	0.101253	0.148155	0.518282
Solyc03g112880.1	3.01705	1.59314	0.0018124	Up	3.08654	1.43468	1.82519	0.427408	0.521156	0.889219
Solyc03g112950.3	5.87216	2.55389	3.28735e-43	Up	8.66468	9.02399	9.95262	1.27307	1.52277	1.29857
Solyc03g113130.3	20.481	4.35622	0.000654616	Up	0.387252	0.258812	0.302057	0.020462	0.0199602	0
Solyc03g113220.3	4.80441	2.26436	1.60116e-19	Up	214.097	254.322	261.537	43.9063	53.1074	34.9837
Solyc03g113250.3	5.31142	2.4091	7.65542e-05	Up	3.16544	6.35283	9.71463	0.400578	2.01889	0.952457
Solyc03g113255.1	3.90473	1.96522	0.0139614	Up	0.345972	0.901181	0.935938	0.115779	0.225878	0.152938
Solyc03g113350.3	2.30897	1.20725	0.0155708	Up	5.4296	6.93397	9.00269	0.947568	4.3492	3.24616
Solyc03g113490.3	10.8051	3.43364	4.52205e-10	Up	11.8988	16.7592	21.1894	0.408583	2.44381	1.44871
Solyc03g113580.1	5.52758	2.46665	0.00969117	Up	7.06281	5.10273	1.81382	1.46848	0.409275	0.1247
Solyc03g113680.3	5.11568	2.35493	2.63983e-12	Up	30.9544	23.5934	16.7626	3.62594	3.69634	4.71417
Solyc03g113710.3	5.29962	2.40589	0.000386364	Up	1.51843	1.00216	0.637157	0.219736	0.24114	0.0544238
Solyc03g113840.2	2.75803	1.46364	0.000519269	Up	1.11369	1.6922	1.60464	0.263991	0.711958	0.46154
Solyc03g113910.3	10.5311	3.39658	0.000395395	Up	2.67447	4.04604	3.90143	0.654882	0.0638821	0.06488
Solyc03g113940.3	11.0912	3.47134	0.00700931	Up	0.797776	0.405216	0.118231	0.0800922	0.0156256	0
Solyc03g113950.3	21.4073	4.42003	8.49896e-07	Up	88.2939	79.202	86.5525	7.18854	0.519424	1.35182
Solyc03g113960.3	9.13911	3.19205	4.57342e-07	Up	23.37	17.4146	9.59557	1.98874	2.29603	0.473862
Solyc03g113980.3	2.97827	1.57447	0.00579812	Up	0.534421	0.357955	0.630377	0.168623	0.134581	0.136683
Solyc03g114000.3	5.21885	2.38373	5.8999e-06	Up	52.0907	46.5902	38.5427	11.4535	6.67976	3.59727
Solyc03g114010.2	3.18453	1.67108	0.00342537	Up	1.38481	1.29335	0.462923	0.268298	0.392577	0.205396
Solyc03g114020.3	6.19098	2.63017	1.65735e-08	Up	264.75	140.978	102.725	25.3692	18.0909	26.1447
Solyc03g114160.1	8.88583	3.15151	0.00752359	Up	10.1777	5.65481	2.03334	1.33917	0.156759	0.0265346
Solyc03g114180.3	5.55936	2.47492	1.35933e-11	Up	10.6782	7.88247	6.06	1.46672	1.1974	1.10385
Solyc03g114480.3	2.61908	1.38906	0.00191823	Up	4.11987	3.59893	5.07031	1.3787	2.16494	0.766235
Solyc03g114560.2	294.389	8.20158	5.47231e-12	Up	14.8136	8.55244	1.47795	0.0475144	0	0.0235365
Solyc03g114580.3	2.11008	1.0773	1.19534e-07	Up	60.9846	55.7682	53.8019	21.5828	29.2234	19.9154
Solyc03g114720.3	2.14399	1.1003	0.0116051	Up	9.95932	10.1108	14.8447	2.76264	3.97039	7.58756
Solyc03g114730.3	2.43585	1.28443	0.000315887	Up	50.5622	39.8685	25.4314	14.6108	14.2633	11.942
Solyc03g114750.3	17.1345	4.09883	0.000835174	Up	2.10245	1.03982	0.126774	0	0.143346	0.039705
Solyc03g114780.3	2.11007	1.07729	0.00202529	Up	7.1022	7.96091	10.4839	2.04555	5.50867	3.43066
Solyc03g114800.1	4.76855	2.25355	0.000491902	Up	7.84604	4.40747	1.61244	0.981015	0.844372	0.657464
Solyc03g114830.3	33.4414	5.06357	0.0167802	Up	0.362912	0.0664668	0.0480211	0	0	0
Solyc03g114840.3	5.66517	2.50212	0.00400189	Up	0.239928	0.54684	0.825439	0.0200728	0.117483	0.119318
Solyc03g114850.3	5.15492	2.36595	1.55892e-07	Up	8.97519	6.62167	5.28126	1.28723	0.708637	1.41416
Solyc03g114900.3	7.20957	2.84991	0.0108909	Up	2.0897	0.751716	0.0814653	0.22584	0.0463792	0.0471037
Solyc03g115000.3	2.6194	1.38923	0.0046303	Up	21.2661	22.4573	25.1592	2.79951	8.42482	12.5022
Solyc03g115010.2	9.0815	3.18293	9.23999e-07	Up	2.91417	1.43825	1.72103	0.0615928	0.330452	0.213572
Solyc03g115030.3	3.21016	1.68264	0.000286458	Up	11.5961	10.6637	13.243	4.57545	2.32753	2.234
Solyc03g115060.3	4.94588	2.30623	3.6512e-08	Up	14.4478	8.72057	5.71983	1.64028	1.98864	1.45093
Solyc03g115120.1	7.27498	2.86294	8.30266e-09	Up	4.54309	4.34222	3.33541	0.711124	0.382721	0.315819
Solyc03g115140.3	2.17443	1.12064	2.3389e-10	Up	11.9483	10.0107	11.3119	3.62885	5.27465	4.54386
Solyc03g115163.1	2.02987	1.02139	0.00581039	Up	5.4881	7.80225	8.45548	3.27311	2.71391	3.18866
Solyc03g115167.1	2.13375	1.09339	0.000928595	Up	8.02434	6.0925	7.41864	3.1661	2.57371	2.89273
Solyc03g115190.3	3.33686	1.73849	0.00214973	Up	1.29975	1.63232	3.18417	0.521948	0.509147	0.554036
Solyc03g115220.3	14.1058	3.81822	1.44306e-13	Up	11.8466	7.19003	4.28118	0.227565	0.712685	0.557696
Solyc03g115370.3	17.4112	4.12194	1.53531e-10	Up	50.7986	39.9678	27.9311	0.833403	4.74665	0.887809
Solyc03g115530.3	2.28775	1.19393	0.00162608	Up	16.3092	14.4836	12.0568	6.83821	5.12237	3.82768
Solyc03g115540.2	239.024	7.90101	3.82865e-183	Up	290.174	218.043	216.385	0.723182	0.947311	0.98258
Solyc03g115550.3	2.2296	1.15679	0.000120532	Up	18.9748	20.5438	26.9592	6.19569	13.0843	7.48086
Solyc03g115560.3	4.64073	2.21435	1.35738e-10	Up	3.6763	4.16338	4.46424	0.774362	1.06929	0.478236
Solyc03g115750.1	152.807	7.25557	5.31997e-06	Up	0.759217	0.648897	0.117204	0	0	0
Solyc03g115930.2	4.40822	2.1402	0.000214892	Up	132.582	86.9266	58.345	27.7428	15.0346	9.11163
Solyc03g115940.3	2.63733	1.39908	2.51823e-06	Up	80.0986	65.6748	52.1667	17.5092	31.6777	17.5986
Solyc03g116100.3	6.66355	2.73629	1.23407e-18	Up	103.085	87.0514	78.6399	7.13563	18.0943	11.258
Solyc03g116150.3	6.75271	2.75547	1.0625e-17	Up	13.2307	16.6417	24.1821	2.02472	2.30336	2.62436
Solyc03g116250.2	38.1013	5.25177	9.2874e-06	Up	5.59808	2.17118	2.35296	0	0.241867	0
Solyc03g116270.3	23.4333	4.55049	0.000801504	Up	0.526625	0.501542	0.055747	0.0132175	0	0.0261895
Solyc03g116280.3	114.78	6.84273	1.38783e-08	Up	6.62249	4.13893	0.742626	0.0563441	0	0.0279104
Solyc03g116290.2	179.525	7.48804	1.07556e-07	Up	0.888037	0.642539	0.330759	0	0	0
Solyc03g116470.2	5.91073	2.56334	1.28518e-06	Up	2.21895	2.82113	1.90151	0.141441	0.413916	0.490446
Solyc03g116590.3	3.03174	1.60015	0.00543895	Up	3.77574	3.74315	3.5793	0.31117	2.09718	1.00892
Solyc03g116610.3	234.732	7.87487	6.63055e-08	Up	6.05956	2.14951	0.979053	0	0.0312329	0
Solyc03g116630.3	3.34986	1.7441	0.000156007	Up	9.40777	11.0915	11.6476	3.62721	3.14766	1.37674
Solyc03g116640.3	2.13756	1.09596	0.000611103	Up	7.71612	7.50678	9.44741	3.63994	3.79345	2.52738
Solyc03g116690.3	7.83895	2.97066	6.63813e-21	Up	84.4866	62.1203	46.4506	5.21638	8.50397	8.03506
Solyc03g116990.1	4.09335	2.03328	0.000199424	Up	20.4574	17.5556	15.6938	1.41355	7.86775	2.9656
Solyc03g117160.3	12.3615	3.62778	4.41026e-07	Up	0.29372	0.35669	0.37815	0.0318787	0.0077742	0.0315826
Solyc03g117310.1	3.9418	1.97885	0.00509643	Up	19.4302	13.2433	8.73009	0.520181	4.77824	4.46637
Solyc03g117370.3	2.58861	1.37218	0.0003188	Up	6.10676	8.0158	9.00151	1.37631	4.23421	2.53635
Solyc03g117400.3	2.07618	1.05393	3.75504e-05	Up	15.144	11.905	12.5997	5.59726	5.81551	5.08101
Solyc03g117425.1	2.19879	1.13671	0.0107021	Up	4.4385	6.27505	4.82212	1.64168	2.85968	1.74261
Solyc03g117720.3	4.52486	2.17787	4.4861e-05	Up	2.05222	0.984071	1.00721	0.262221	0.292331	0.222673
Solyc03g117790.2	19.519	4.28681	4.83484e-38	Up	3.15825	2.96854	3.26965	0.119649	0.184798	0.118538
Solyc03g117800.3	23.7211	4.5681	1.89132e-05	Up	93.3446	238.044	376.903	0.225418	20.7996	8.05999
Solyc03g118010.3	2.25808	1.1751	2.77364e-07	Up	54.3025	53.7839	49.9658	14.0637	28.7523	19.8176
Solyc03g118140.3	33.214	5.05372	1.46137e-12	Up	5.21026	15.0093	24.1651	0.177315	0.345933	0.658757
Solyc03g118150.3	4.95787	2.30972	4.37993e-14	Up	32.7188	39.3295	41.3794	3.91746	7.9133	8.56928
Solyc03g118190.3	11.8328	3.56472	1.34855e-07	Up	2.59245	1.95348	1.80339	0.148724	0.290153	0.0368356
Solyc03g118880.3	8.97905	3.16656	6.12294e-08	Up	78.5667	54.0648	49.5693	9.49075	3.16594	3.75129
Solyc03g119110.3	2.34274	1.2282	0.000212105	Up	32.9196	34.3633	35.9111	7.94193	12.461	18.4423
Solyc03g119510.3	8.37575	3.06622	0.0066256	Up	0.132894	0.151444	0.117231	0	0.0325364	0.0110149
Solyc03g119550.2	54.1055	5.7577	2.36551e-06	Up	0.145519	0.40134	0.969558	0	0.0167658	0.00851384
Solyc03g119660.2	6.25142	2.64418	0.00011564	Up	9.20599	8.79957	12.1684	0.366521	3.46903	0.804746
Solyc03g119670.3	4.02828	2.01016	1.84469e-06	Up	5.564	4.81074	7.73667	0.778428	2.33425	0.9997
Solyc03g119690.2	6.91635	2.79001	2.54251e-08	Up	318.31	376.031	436.842	16.0956	84.3669	51.7272
Solyc03g119740.3	3.24861	1.69982	9.63777e-07	Up	19.4536	18.1659	21.1512	2.76513	8.34102	5.38635
Solyc03g120040.3	8.39171	3.06897	0.000695635	Up	4.19227	3.10402	2.25839	0.703963	0.0876635	0.0890329
Solyc03g120100.3	8.31142	3.0551	0.00902068	Up	0.27241	0.266088	0.320406	0.0303871	0.0296418	0.0301049
Solyc03g120380.3	91.2835	6.51228	9.32868e-10	Up	5.91979	3.14957	1.09331	0.0252899	0.074009	0
Solyc03g120390.3	2.56087	1.35663	0.00251563	Up	83.3977	55.5337	34.9224	14.5472	32.6933	13.9716
Solyc03g120475.1	4.38056	2.13111	3.89448e-07	Up	1381.97	889.442	524.063	170.46	244.249	145.301
Solyc03g120600.3	16.653	4.05771	0.00274829	Up	0.184425	0.540435	1.32755	0.0370305	0.0722445	0
Solyc03g120620.3	50.5805	5.66051	1.05118e-41	Up	34.0407	22.7488	14.2667	0.278979	0.596109	0.381678
Solyc03g120710.2	3.2352	1.69386	1.22853e-05	Up	117.688	116.496	123.035	16.209	56.3566	28.9817
Solyc03g120790.1	28.1093	4.81298	2.42523e-20	Up	12.0022	15.5542	33.2516	0.596512	0.698259	0.590972
Solyc03g120885.1	38.0528	5.24993	6.09595e-31	Up	41.133	44.7161	46.6934	0.996156	0.485862	1.48036
Solyc03g120890.3	2.63048	1.39533	0.000742061	Up	4.55954	3.43643	2.67547	0.714041	1.13186	1.73062
Solyc03g120920.1	83.7012	6.38718	1.90656e-09	Up	3.93972	9.81313	11.938	0.247203	0	0
Solyc03g121000.3	3.17219	1.66548	2.22838e-09	Up	14.3686	10.703	11.2524	2.68505	4.74395	2.74154
Solyc03g121010.3	2.57769	1.36608	2.12402e-09	Up	4.16411	4.12501	4.88767	1.43748	1.48654	1.49173
Solyc03g121140.3	36.7315	5.19895	4.09376e-12	Up	0.606027	0.868211	1.03713	0.0101403	0.0197831	0.0301383
Solyc03g121170.3	216.124	7.75571	2.19869e-07	Up	1.13432	0.461666	0.243012	0	0	0
Solyc03g121180.3	40.7612	5.34913	2.09919e-52	Up	207.717	208.686	184.869	2.30858	4.6666	6.16569
Solyc03g121190.3	13.3124	3.7347	0.000506529	Up	21.7692	10.9193	3.05747	1.50354	0.0523808	0.53199
Solyc03g121240.1	4.72265	2.2396	0.000152905	Up	1.53039	1.05108	1.62003	0.360099	0.281014	0.118918
Solyc03g121250.3	3.07468	1.62044	8.25961e-07	Up	7.15531	7.84073	8.55485	1.54974	3.59259	1.7521
Solyc03g121440.3	2.01698	1.0122	0.00163906	Up	11.4159	16.8568	22.1996	6.27707	7.6486	7.8685
Solyc03g121460.1	2.02623	1.0188	2.88896e-05	Up	132.577	162.179	162.634	60.7769	84.4439	52.5373
Solyc03g121490.3	2.08481	1.05992	1.0646e-05	Up	35.1409	41.1662	40.6108	13.9998	22.0324	13.4382
Solyc03g121550.3	9.11145	3.18768	0.00344665	Up	0.391471	0.486673	0.602765	0.0714572	0.0697046	0
Solyc03g121600.3	42.2659	5.40142	3.02065e-16	Up	8.29037	6.08154	3.84604	0.0497394	0.0646926	0.262813
Solyc03g121610.3	9.20296	3.2021	1.61599e-07	Up	3.25023	1.78081	0.751396	0.135023	0.168297	0.245242
Solyc03g121940.3	3.42059	1.77425	3.47934e-08	Up	4.17021	4.01839	4.63321	0.622341	1.41651	1.30786
Solyc03g122140.3	31.8248	4.99208	3.13073e-19	Up	5.63952	4.44567	3.75501	0.162972	0.176638	0.0358795
Solyc03g122150.3	89.1067	6.47746	1.06302e-06	Up	0.38687	0.469811	0.287777	0	0	0.0103997
Solyc03g123740.3	2.84225	1.50703	0.000923787	Up	41.034	27.8762	16.4382	10.5058	8.06549	6.80765
Solyc04g005060.3	3.98783	1.9956	2.96366e-11	Up	9.54171	10.8643	14.0252	1.61579	3.41971	2.68703
Solyc04g005230.3	14.5813	3.86605	0.00501802	Up	0.12284	0.0899915	0.260069	0	0.0300748	0
Solyc04g005260.2	39.3475	5.2982	0.00811356	Up	0.0562383	0.164799	0.476259	0	0	0
Solyc04g005290.3	2.32262	1.21575	0.00212817	Up	22.4588	16.5057	13.5181	3.28066	9.55849	7.66931
Solyc04g005540.3	3.75777	1.90988	2.64733e-09	Up	27.4185	19.9305	14.7932	4.75815	5.12416	4.40149
Solyc04g005620.3	9.06261	3.17993	5.89079e-07	Up	2.98659	3.18248	3.03378	0.514871	0.206806	0.120021
Solyc04g005700.3	11.9664	3.58092	1.08771e-12	Up	199.226	184.057	155.648	16.579	16.7778	5.18222
Solyc04g005790.3	4.42642	2.14614	2.63303e-07	Up	7.51471	7.28004	7.82424	0.730896	2.70687	1.26412
Solyc04g005800.3	4.40814	2.14017	3.65844e-06	Up	92.3222	53.791	46.2562	6.51181	22.3368	11.2686
Solyc04g005860.3	2.1434	1.0999	0.0103925	Up	118.816	128.034	121.912	68.9789	40.7853	33.1137
Solyc04g005900.3	2.02576	1.01847	0.00202762	Up	6.28239	6.11991	6.54194	1.61107	4.34685	2.51301
Solyc04g005920.1	7.636	2.93282	1.74079e-05	Up	1.50796	1.90258	1.33024	0.157699	0.0615324	0.312468
Solyc04g006980.1	651.644	9.34794	3.89659e-11	Up	11.8002	5.79866	1.79547	0.0243259	0	0
Solyc04g007000.1	5.14773	2.36394	3.21514e-12	Up	72.2009	73.269	110.017	10.6669	22.4131	11.4909
Solyc04g007010.3	8.15393	3.0275	3.03275e-06	Up	12.8456	10.5148	11.7764	2.16945	0.901364	0.437821
Solyc04g007075.1	27.9892	4.8068	2.77995e-09	Up	9.51284	6.52212	5.7908	0.464393	0.118175	0.0400069
Solyc04g007200.3	10.9439	3.45206	0.00556771	Up	2.41874	3.18952	4.35271	0.647542	0	0.0400954
Solyc04g007220.3	2.76558	1.46758	1.8076e-11	Up	174.411	168.498	210.845	47.4852	77.2544	52.3618
Solyc04g007270.3	2.44078	1.28734	1.40502e-07	Up	19.9161	17.5064	14.3942	5.48647	7.94359	5.21438
Solyc04g007300.3	57.8794	5.85498	7.02969e-10	Up	1.75938	3.59697	5.54399	0.0821544	0.0400697	0.0406957
Solyc04g007530.3	58.3941	5.86775	1.45266e-38	Up	17.8849	13.6987	12.3068	0.146814	0.143213	0.363626
Solyc04g007650.3	11.7576	3.55552	2.51747e-05	Up	0.440414	0.677234	1.26477	0.00437772	0.0683257	0.112764
Solyc04g007690.3	4.86937	2.28373	0.00328016	Up	15.0081	8.25122	3.90597	0.26014	2.6188	2.32982
Solyc04g007710.3	2.07432	1.05264	0.0163299	Up	88.6627	61.889	29.9348	18.8859	34.2231	24.2389
Solyc04g007720.3	2.00137	1.00099	6.46041e-05	Up	3.04334	2.77358	3.0058	0.979463	1.39751	1.49176
Solyc04g007790.3	4.55059	2.18605	4.01997e-11	Up	1037.74	914.193	868.974	135.617	147.839	254.69
Solyc04g007820.3	18.1183	4.17938	8.11734e-13	Up	63.5752	61.8082	60.6639	4.15232	3.71642	0.848197
Solyc04g007825.1	8.51821	3.09055	3.11468e-09	Up	23.3832	8.53757	9.33945	1.50722	1.73207	0.961385
Solyc04g007830.3	19.943	4.31781	7.94129e-06	Up	1.34929	0.777269	1.90443	0.0694673	0	0.103233
Solyc04g008040.3	3.93527	1.97646	7.04003e-05	Up	65.8749	56.2291	42.2503	17.6755	8.02429	8.54211
Solyc04g008170.1	269.582	8.07458	2.59829e-10	Up	2.55473	2.2936	1.37207	0	0.0183963	0
Solyc04g008360.3	2.31487	1.21093	6.11239e-05	Up	1.50896	1.23165	1.00107	0.332035	0.556688	0.539685
Solyc04g008370.2	4.0702	2.0251	0.00142858	Up	11.1465	11.9454	13.6361	0.557432	5.36963	2.62321
Solyc04g008455.1	2.79777	1.48428	0.0100864	Up	1.21803	2.34347	2.30524	0.555832	0.307246	0.917782
Solyc04g008650.3	12.6801	3.66449	5.9574e-14	Up	2.52171	2.03727	1.0693	0.145916	0.135221	0.101193
Solyc04g008730.3	2.46304	1.30044	4.83225e-08	Up	51.7171	48.4983	36.0459	14.6567	16.8956	16.4434
Solyc04g008900.3	59.6839	5.89927	1.95793e-26	Up	11.4724	8.79804	4.74677	0.0974417	0.114062	0.154459
Solyc04g009050.3	2.02557	1.01833	0.000233272	Up	19.68	24.899	31.5184	10.5151	11.3898	10.5831
Solyc04g009180.2	2.21836	1.1495	0.00807757	Up	47.5738	51.9229	59.642	8.35566	32.1669	25.277
Solyc04g009850.3	19.8438	4.31062	2.49362e-12	Up	63.2681	40.5159	16.7167	2.31204	1.98271	0.855815
Solyc04g010040.3	4.58144	2.1958	0.00619803	Up	0.315147	0.783574	0.940161	0.0575253	0.168343	0.170973
Solyc04g010200.1	9.50133	3.24813	0.000182727	Up	0.975684	0.792137	0.281681	0.0254423	0.14891	0.025206
Solyc04g011440.4	2.80619	1.48861	0.000588479	Up	1.12664	1.04758	1.33024	0.435031	0.424361	0.215495
Solyc04g011540.3	9.21615	3.20416	3.65319e-18	Up	43.0524	38.296	21.1178	2.99821	4.11794	2.61391
Solyc04g011680.2	12.0016	3.58516	0.00858542	Up	0.427245	0.162295	0.326639	0.0595735	0	0
Solyc04g011767.1	4.27966	2.0975	0.00179856	Up	23.668	9.87736	7.36892	0.882774	3.58801	4.22711
Solyc04g012010.3	171.601	7.42292	5.37256e-09	Up	0.726486	0.50193	0.637739	0	0.00867636	0
Solyc04g012020.1	28.9806	4.85702	0.00979453	Up	0.163053	0.0796346	0.129453	0	0	0
Solyc04g012050.3	22.81	4.5116	0.000205214	Up	7.68827	13.3112	26.5318	0.250854	1.76938	0
Solyc04g014320.1	59.4035	5.89248	0.000133689	Up	0.919419	1.06137	1.15023	0	0	0
Solyc04g014370.3	3.14208	1.65172	2.2795e-08	Up	41.2551	42.8357	42.1146	6.71839	14.4275	14.7748
Solyc04g014410.3	211.064	7.72154	3.55711e-08	Up	1.08912	0.827437	0.384305	0	0	0
Solyc04g014690.3	18.6846	4.22378	5.31134e-25	Up	3.09882	3.15259	3.77975	0.193767	0.105008	0.159973
Solyc04g014790.1	6.41374	2.68117	6.26557e-09	Up	6.31757	9.41882	10.137	0.534104	1.62814	1.45514
Solyc04g015140.2	5.67443	2.50447	3.27737e-06	Up	1.49593	2.64844	2.30934	0.375456	0.427289	0.185984
Solyc04g015160.3	4.02025	2.00728	1.52392e-08	Up	12.3895	11.0929	10.9003	1.36075	4.1561	2.29048
Solyc04g015220.3	120.96	6.91839	3.06776e-06	Up	0.380136	0.213506	0.130781	0	0	0
Solyc04g015460.3	3.07928	1.62259	8.63877e-07	Up	14.4467	12.3336	8.49481	3.02116	4.52692	2.53024
Solyc04g015560.3	2.96936	1.57015	5.6747e-06	Up	43.4142	40.3407	34.4272	10.8527	8.32516	14.7763
Solyc04g015820.1	6.87792	2.78197	0.00328178	Up	12.8268	8.1966	4.69522	0.120349	0.586986	2.62309
Solyc04g016190.1	15.7233	3.97483	1.14437e-07	Up	1.73257	2.68116	3.17353	0.0977193	0.324097	0.0193623
Solyc04g016290.3	2.84453	1.50819	0.0147865	Up	0.606064	1.41422	2.74446	0.481693	0.370957	0.577685
Solyc04g016330.3	11.6909	3.54731	7.35327e-12	Up	6.22179	6.47709	8.79643	0.158001	0.822006	0.70962
Solyc04g016460.3	11.0069	3.46033	2.27572e-05	Up	13.6232	4.17148	11.9347	0.0857487	1.04557	1.35924
Solyc04g018140.1	8.31495	3.05571	2.13547e-05	Up	3.8166	5.89269	2.86721	0.247203	0.602851	0.489814
Solyc04g024840.3	96.834	6.59744	8.07553e-42	Up	29.5646	37.4141	43.7251	0.135265	0.282746	0.593469
Solyc04g025450.2	4.87043	2.28405	0.0160641	Up	0.526592	0.282074	0.179818	0.085269	0.0166355	0.0675816
Solyc04g025510.3	9.07599	3.18206	0.000724213	Up	0.371667	0.181521	0.302643	0.0143512	0.055997	0.0142179
Solyc04g025880.3	6.19077	2.63012	1.70274e-07	Up	0.915995	1.1026	1.11656	0.0928895	0.0996724	0.248472
Solyc04g039960.3	2.93173	1.55175	0.00653042	Up	0.245396	0.226744	0.26679	0.0599263	0.0454662	0.112143
Solyc04g039965.1	17.4521	4.12533	0.00301565	Up	0.496942	1.13262	1.57815	0	0.0811109	0.0823779
Solyc04g040120.1	19.9923	4.32137	0.000166499	Up	7.39025	4.40225	1.59027	0.462191	0.0237292	0.0240999
Solyc04g049090.3	10.5737	3.40241	3.18283e-15	Up	604.9	515.21	420.427	56.4987	39.7321	25.8586
Solyc04g050050.3	4.05786	2.02072	9.59087e-08	Up	12.1069	16.9189	20.5874	2.1357	3.65602	5.03036
Solyc04g050150.3	2.12999	1.09085	1.19217e-05	Up	16.6055	13.6839	10.7967	4.99302	6.64461	5.2251
Solyc04g050490.3	45.629	5.51188	4.26217e-50	Up	56.4439	48.8405	51.0091	0.459596	1.21213	1.39971
Solyc04g050570.3	197.94	7.62892	1.82511e-07	Up	2.72624	1.05162	0.441159	0	0.0170055	0
Solyc04g050620.3	3.05509	1.61121	3.21725e-05	Up	119.542	158.084	177.057	53.1724	44.739	28.3264
Solyc04g050621.1	6.43506	2.68595	0.0024214	Up	0.945612	0.586172	0.904749	0.219078	0.0712351	0.018087
Solyc04g050622.1	8.27116	3.04809	0.00724933	Up	0.307791	0.841813	2.28073	0.0618008	0.12057	0.18368
Solyc04g050730.3	315.608	8.30199	9.43403e-37	Up	409.977	229.586	60.3793	0.606878	0.71885	0.601241
Solyc04g050780.2	25.7574	4.68691	7.0417e-07	Up	0.626218	0.44602	0.510983	0.0392929	0	0.012976
Solyc04g050790.3	3.06968	1.61809	0.00291954	Up	1.96609	2.5816	2.49067	0.97074	0.568159	0.384689
Solyc04g050950.3	51.9882	5.70011	0.00146502	Up	0.624218	0.696835	0.141596	0	0	0
Solyc04g051240.1	2.94617	1.55884	0.00136648	Up	5.91598	5.20081	9.51899	1.30665	2.5492	2.35365
Solyc04g051247.1	253.167	7.98395	1.88296e-10	Up	2.04726	1.94847	1.44478	0	0.0171361	0
Solyc04g051280.3	2.65618	1.40935	0.000143042	Up	1.1649	1.31654	1.77326	0.367279	0.424268	0.603253
Solyc04g051390.2	4.54456	2.18414	0.000257887	Up	3.4391	2.12166	4.02375	0.363438	1.12266	0.420073
Solyc04g051500.3	3.43322	1.77956	9.86824e-08	Up	36.3029	26.7058	17.7178	5.68691	8.68512	6.33941
Solyc04g051510.1	2.4244	1.27763	5.24055e-09	Up	28.8025	29.077	32.5812	7.42019	13.6492	12.1146
Solyc04g051640.3	14.9636	3.90339	0.00105277	Up	0.702316	0.543097	0.743453	0	0	0.116423
Solyc04g051650.3	8.64611	3.11205	1.35149e-06	Up	1.01354	0.709513	0.840443	0.135672	0.066172	0.0504043
Solyc04g051680.3	24.4831	4.61371	7.83518e-17	Up	5.96718	4.81388	3.60954	0.227326	0.0652207	0.198719
Solyc04g052980.1	47.7059	5.5761	3.42098e-06	Up	2.75152	1.8515	2.00652	0	0	0.121632
Solyc04g052990.1	23.2397	4.53852	0.00368188	Up	0.573395	0.435623	0.809306	0.0639617	0	0
Solyc04g053000.1	3.84428	1.94271	0.00192153	Up	4.35725	3.67574	1.88692	0.596512	0.775843	0.886458
Solyc04g053010.1	8.06945	3.01247	4.09417e-06	Up	5.68648	5.43506	4.01304	0.245544	0.299402	1.09469
Solyc04g053020.2	33.4418	5.06358	4.34411e-07	Up	0.822422	0.964002	1.33491	0.0275221	0.0268471	0.0272665
Solyc04g053030.1	37.9777	5.24708	0.000297752	Up	0.681746	1.02916	1.18093	0	0	0.0616433
Solyc04g054140.3	2.4643	1.30118	4.21951e-07	Up	20.4302	22.9176	25.5871	5.23782	11.0435	8.77353
Solyc04g054220.3	20.3446	4.34658	1.17288e-07	Up	2.65197	2.85071	2.95506	0.152867	0.21125	0
Solyc04g054370.1	3.7527	1.90793	2.71524e-10	Up	36.1131	33.1306	35.9044	6.17115	12.6846	6.223
Solyc04g054475.1	8.87627	3.14995	0.0114725	Up	0.234608	0.74478	0.186262	0	0.0191463	0.0972271
Solyc04g054500.3	20.9627	4.38975	1.70278e-43	Up	57.7098	45.1783	42.5707	2.16038	2.40844	1.4454
Solyc04g054760.3	4.1052	2.03745	1.29153e-07	Up	8.26819	8.01534	10.4699	1.03368	3.14721	1.73783
Solyc04g054800.3	25.5199	4.67355	4.00802e-07	Up	1.1279	0.768642	1.08289	0	0.0513754	0.0521779
Solyc04g054820.3	3.6741	1.87739	2.97155e-09	Up	22.1536	20.6362	22.6509	5.42777	6.63577	3.41937
Solyc04g054990.3	5.89006	2.55828	8.31147e-14	Up	109.072	118.656	146.085	21.0851	20.7871	12.559
Solyc04g055000.3	4.8836	2.28795	0.00678418	Up	6.79455	3.239	0.937324	1.08851	0.256605	0.449334
Solyc04g055170.3	4.24109	2.08443	1.85989e-06	Up	29.094	21.6953	10.5415	3.33644	5.99961	3.51719
Solyc04g055230.2	15.5986	3.96334	1.75334e-09	Up	4.48489	14.5392	27.3158	0.750428	0.827504	1.00205
Solyc04g056440.2	17.9568	4.16646	0.0134219	Up	0.0662589	0.194164	0.10521	0.01663	0	0
Solyc04g056450.3	37.8879	5.24367	7.14978e-14	Up	1.35785	1.49706	1.8501	0.0674854	0.0394982	0
Solyc04g056507.1	3.49075	1.80354	0.00638163	Up	5.36513	16.1174	22.9318	1.8293	6.74121	3.12121
Solyc04g056570.3	5.98235	2.58071	7.06833e-21	Up	2.04664	2.10285	2.39129	0.296068	0.410105	0.252253
Solyc04g057830.1	3.8033	1.92725	0.00443303	Up	101.845	80.0495	74.4516	35.3489	10.2153	7.96718
Solyc04g057940.3	8.25607	3.04545	1.39983e-05	Up	4.86841	2.60054	1.57959	0.220939	0.688614	0.101435
Solyc04g057990.3	2.15654	1.10872	0.000234526	Up	10.7189	11.5327	13.3322	2.78209	6.84203	5.26065
Solyc04g063230.3	2.88802	1.53008	3.52858e-05	Up	187.046	136.838	100.855	24.7914	63.2136	44.9765
Solyc04g063350.3	11.729	3.55201	3.64684e-06	Up	18.749	28.9669	38.5508	0.40112	1.44919	4.73929
Solyc04g063390.2	2.35725	1.2371	0.00138568	Up	1.93278	2.4432	3.44208	0.730504	1.02435	1.15343
Solyc04g064590.2	50.3727	5.65457	5.04451e-18	Up	10.6041	40.9939	76.956	0.699939	0.897631	0.630398
Solyc04g064610.3	18.4637	4.20662	5.58432e-07	Up	0.882937	0.881611	0.571177	0.0295473	0	0.0780609
Solyc04g070960.2	15.318	3.93715	0.000126528	Up	0.731672	0.380855	0.117198	0	0.0518549	0.0239386
Solyc04g071070.2	544.086	9.08769	4.10761e-13	Up	3.93006	4.34052	6.64223	0	0.0218681	0
Solyc04g071285.1	2.17728	1.12253	0.0108652	Up	5.45763	9.29721	11	4.07649	2.99307	2.95297
Solyc04g071290.3	2.04947	1.03525	0.000580485	Up	5.34753	5.65871	5.22833	1.75226	2.25479	2.91792
Solyc04g071610.3	23.4716	4.55285	2.84401e-13	Up	688.82	371.906	273.679	15.5381	29.9915	5.42238
Solyc04g071615.1	6.81659	2.76905	0.000801562	Up	604.958	484.919	414.479	23.9081	177.72	11.9305
Solyc04g071620.3	6.7453	2.75388	0.000103377	Up	225.418	247.397	355.529	24.9592	81.5095	7.67929
Solyc04g071650.3	2.30626	1.20556	0.00295938	Up	127.535	104.766	88.6754	22.3845	73.0053	32.4764
Solyc04g071820.3	38.187	5.25501	4.36504e-19	Up	8.22661	9.46307	10.0453	0.0724477	0.494696	0.107662
Solyc04g071825.1	33.4221	5.06273	0.00616849	Up	0.181306	0.487019	0.287888	0	0	0
Solyc04g071890.3	2.95101	1.56121	5.78127e-05	Up	429.424	319.849	273.428	75.434	170.335	67.0674
Solyc04g071900.3	8.22643	3.04027	1.27598e-26	Up	249.957	180.129	168.689	17.1194	29.7867	17.7222
Solyc04g072020.3	4.49108	2.16706	4.80918e-06	Up	428.967	318.346	237.317	86.6779	42.9465	51.4664
Solyc04g072265.1	2.78343	1.47687	0.000115627	Up	0.678367	0.72209	0.978949	0.128059	0.32933	0.311407
Solyc04g072280.3	28.5275	4.83428	0.0116488	Up	0.103306	0.115324	0.0468672	0	0	0
Solyc04g072310.3	8.93612	3.15965	2.24851e-06	Up	27.7832	14.206	5.36184	0.830739	2.89767	1.14724
Solyc04g072370.2	48.6585	5.60462	0.00304944	Up	0.112903	0.156233	0.0199192	0	0	0
Solyc04g072450.3	2.1351	1.09431	6.46749e-05	Up	188.073	152.754	240.021	76.8814	87.0592	71.9079
Solyc04g072605.1	6.67353	2.73845	0.000373042	Up	0.372812	0.6828	0.838629	0.0467853	0.136913	0.0695261
Solyc04g072700.3	13.089	3.71029	7.54554e-06	Up	2.6489	3.43421	5.22573	0.0483517	0.683904	0.0958051
Solyc04g072810.3	2.10355	1.07282	0.00172028	Up	8.14774	12.3972	15.5095	5.12725	5.44816	4.21156
Solyc04g072815.1	2.69362	1.42954	1.20145e-05	Up	29.2941	46.9602	51.7821	10.9758	16.4717	14.3591
Solyc04g072850.3	6.02239	2.59034	9.89155e-08	Up	21.0828	15.3601	10.9636	0.987331	2.49808	3.5764
Solyc04g072860.3	2.44549	1.29012	1.15397e-06	Up	2.16256	1.76728	1.97191	0.63413	0.838749	0.638888
Solyc04g072890.3	6.99506	2.80634	1.08714e-08	Up	41.2197	25.5825	12.5532	3.24691	4.00567	2.61755
Solyc04g072895.1	4.22293	2.07824	0.00100032	Up	73.459	51.1579	25.246	15.9811	8.48968	4.65001
Solyc04g072900.1	2.3982	1.26195	3.71441e-06	Up	755.699	645.911	738.53	278.02	234.906	248.082
Solyc04g073950.1	2.91441	1.5432	0.011861	Up	30.0552	16.3247	8.04723	7.31722	5.56438	2.82565
Solyc04g074020.2	4.61268	2.20561	2.63825e-09	Up	13.5882	7.45316	6.45206	1.45867	1.95984	1.79959
Solyc04g074050.3	6.1531	2.62131	3.60835e-07	Up	36.0633	18.8161	10.1005	3.29439	3.43798	2.36035
Solyc04g074060.2	39.0092	5.28574	0.0056576	Up	3.0911	0.715111	0.0861092	0.0816654	0	0
Solyc04g074080.3	131.862	7.04289	4.32568e-45	Up	267.449	128.496	94.835	0.615631	1.57282	1.16174
Solyc04g074120.3	2.65654	1.40955	0.001448	Up	1.07028	0.858295	0.776294	0.378065	0.304092	0.183991
Solyc04g074390.3	39.2344	5.29405	3.23685e-05	Up	0.706451	0.460037	0.232658	0.0157608	0.0153743	0
Solyc04g074400.1	192.55	7.58909	4.64756e-18	Up	5.93659	9.07141	16.7685	0	0.0287813	0.116923
Solyc04g074470.1	47.4998	5.56985	3.46029e-08	Up	85.5809	46.7924	21.7151	2.09485	0.201469	0.175385
Solyc04g074710.3	3.57234	1.83687	0.0104392	Up	2.87703	3.18421	3.91746	1.50242	0.363553	0.346155
Solyc04g074780.3	19.0471	4.2515	9.53761e-10	Up	6.31965	4.34974	3.89533	0.214163	0.443934	0.0265217
Solyc04g074920.2	16.4947	4.04393	6.45576e-14	Up	2.53168	5.26548	6.34441	0.155612	0.21926	0.376852
Solyc04g076120.3	2.80072	1.4858	0.00175402	Up	1.01903	1.36865	1.25208	0.164418	0.534619	0.470574
Solyc04g076480.3	36.0551	5.17213	6.93089e-73	Up	10.6052	11.8439	15.4386	0.276929	0.31037	0.326894
Solyc04g076550.3	2.10442	1.07343	0.0132847	Up	6.73323	4.2236	3.56381	1.02518	3.01573	2.22175
Solyc04g076610.2	5.64984	2.49821	1.00859e-06	Up	7.44452	4.7495	2.28584	0.545759	1.07954	0.660844
Solyc04g076660.3	4.1358	2.04817	9.57109e-05	Up	2.97613	2.00726	1.35019	0.518303	0.584899	0.221505
Solyc04g076690.3	11.4009	3.51108	0.000127595	Up	0.510534	0.552116	0.308821	0	0.0535689	0.0544057
Solyc04g076695.1	33.758	5.07716	7.18976e-05	Up	0.199279	0.419254	0.53549	0	0.0150121	0.0152466
Solyc04g076710.3	5.12703	2.35812	5.61962e-08	Up	10.4453	6.56384	4.75455	1.25838	1.22751	1.17743
Solyc04g076780.3	3.34506	1.74203	6.97205e-06	Up	39.004	33.9485	30.2851	4.31415	14.7671	9.20275
Solyc04g076860.3	11.8103	3.56197	6.40883e-14	Up	2.52671	2.78118	3.01403	0.25556	0.101563	0.234432
Solyc04g077160.1	6.48955	2.69812	1.56433e-23	Up	110.421	90.5579	70.9044	9.29287	15.4176	12.3237
Solyc04g077280.3	9.45982	3.24181	0.000573254	Up	9.00183	6.89239	4.88838	1.38465	0.120597	0.16535
Solyc04g077333.1	4.85766	2.28026	8.78681e-06	Up	5.68285	8.28239	10.5991	1.90175	1.32508	1.07662
Solyc04g077340.3	35.9996	5.16991	3.56093e-09	Up	0.357766	0.669803	1.04937	0.0149657	0.0364966	0
Solyc04g077357.1	13.83	3.78973	0.00976386	Up	0.200128	0.335115	0.363172	0	0	0.0568718
Solyc04g077360.3	16.9807	4.08582	0.000832483	Up	0.183323	0.122092	0.149956	0	0.0244816	0
Solyc04g077370.2	114.471	6.83884	6.74455e-26	Up	3.46045	5.29307	7.34639	0.0190884	0.0186202	0.0850999
Solyc04g077440.3	3.454	1.78827	5.6387e-07	Up	36.6085	30.6157	25.0469	7.68742	5.62822	9.40024
Solyc04g077510.3	16.6457	4.05708	1.32576e-25	Up	17.1377	11.872	10.7027	0.407934	0.702228	0.998476
Solyc04g077580.3	13.4741	3.75212	0.00893566	Up	0.102945	1.70944	3.37821	0.206701	0	0.102391
Solyc04g077630.3	15.7011	3.9728	5.22835e-09	Up	2.63517	2.07176	1.70092	0.11292	0.236037	0.0159816
Solyc04g077670.3	5.29733	2.40527	0.00439879	Up	4.23111	1.63652	1.02204	0.0570173	0.47276	0.66373
Solyc04g077810.1	3.955	1.98368	0.00344531	Up	1.88114	1.40513	2.61605	0.185152	0.939178	0.256806
Solyc04g077835.1	2.59736	1.37705	0.00419782	Up	6.70577	9.57677	10.3296	2.36788	5.29897	1.56393
Solyc04g077840.2	2.42746	1.27945	0.0152042	Up	3.73921	4.8699	5.04202	1.20663	3.09516	0.796946
Solyc04g078140.3	14.7062	3.87835	6.93271e-07	Up	11.9577	6.51696	1.46711	0.420654	0.284079	0.448804
Solyc04g078370.3	76.4517	6.25648	4.21211e-07	Up	4.96658	1.78492	0.247995	0.0470393	0.0305904	0
Solyc04g078420.1	2.00771	1.00555	0.00575981	Up	281.266	185.178	129.713	70.2253	118.646	74.2828
Solyc04g078500.1	3.86415	1.95015	2.44339e-13	Up	10.1316	9.32111	8.10615	1.77411	2.23055	2.22633
Solyc04g078520.3	2.31152	1.20884	0.0032792	Up	7.80909	11.216	13.1339	2.29523	4.07536	5.95304
Solyc04g078590.3	20.0797	4.32767	5.09781e-09	Up	1.29814	0.630165	0.449731	0.0315942	0.0154097	0.0547763
Solyc04g078860.3	3.75921	1.91043	2.90612e-08	Up	16.8137	12.2917	7.98282	2.50074	3.4955	2.65124
Solyc04g078880.3	2.13615	1.09502	0.0128798	Up	4.82145	2.21979	3.28337	1.41823	1.65411	1.13015
Solyc04g079040.3	10.8744	3.44286	8.97912e-10	Up	101.837	76.1928	58.8226	9.93443	4.52793	3.309
Solyc04g079100.3	2.41403	1.27144	9.83201e-07	Up	9.49263	12.578	14.7554	3.3313	5.52961	4.63721
Solyc04g079240.3	27.2802	4.76978	6.34455e-06	Up	1.56139	1.0894	0.173155	0.0298581	0.0145629	0.0443711
Solyc04g079300.3	4.2855	2.09946	9.0463e-09	Up	51.4379	38.8753	27.7637	6.24356	12.3587	6.04827
Solyc04g079600.3	11.8006	3.56078	0.000441025	Up	1.32139	0.951056	0.721477	0	0.217947	0.0276689
Solyc04g079640.3	3.20064	1.67836	1.1966e-07	Up	75.9037	64.1767	51.7736	14.2204	26.2914	12.9087
Solyc04g079690.3	2.51561	1.33091	0.00321685	Up	0.66413	0.664734	0.733407	0.0946618	0.317168	0.330278
Solyc04g079710.3	2.64029	1.40069	0.00835634	Up	7.23081	4.41841	3.13164	2.29381	1.27398	1.07057
Solyc04g079820.3	4.71495	2.23724	3.61889e-05	Up	7.32336	4.47087	3.18398	1.26913	0.661694	0.715387
Solyc04g079890.3	74.5865	6.22084	8.11433e-05	Up	1.87062	1.08279	0.220021	0.0347777	0	0
Solyc04g080200.3	3.93422	1.97608	1.88981e-07	Up	7.43943	5.241	3.54484	0.983737	1.67699	0.993524
Solyc04g080220.3	2.07328	1.05192	0.00548619	Up	1.12084	0.625616	0.810646	0.356449	0.395431	0.318517
Solyc04g080230.3	2.25136	1.1708	0.000533201	Up	110.705	72.547	103.335	21.1169	50.5698	43.0159
Solyc04g080300.3	2.44771	1.29143	5.55352e-12	Up	75.4889	78.7127	82.8558	20.3917	35.3604	30.1224
Solyc04g080620.3	39.4171	5.30075	0.00577614	Up	0.189147	0.169361	0.0333711	0	0	0
Solyc04g080750.3	46.9397	5.55274	4.6442e-36	Up	60.2485	42.6085	40.3535	0.339809	1.2016	1.22037
Solyc04g080820.2	7.66824	2.9389	0.00092841	Up	41.5517	18.7089	3.49092	3.08563	3.42333	0.642881
Solyc04g081020.3	3.14349	1.65237	0.00495933	Up	2.74325	5.67875	10.6566	0.934866	2.7851	1.8023
Solyc04g081290.3	5.09296	2.3485	5.02527e-11	Up	235.922	166.056	144.436	17.3832	44.7978	34.7993
Solyc04g081300.3	12.5239	3.64661	2.9964e-11	Up	59.2286	38.0425	15.3992	3.10363	2.24941	2.24144
Solyc04g081400.3	4.30738	2.10681	1.21838e-10	Up	10.0249	9.13582	6.92469	1.01883	2.36373	2.04601
Solyc04g081520.2	24.6371	4.62276	0.00801328	Up	0.35873	0.0667437	0.0904147	0.0171497	0	0
Solyc04g081550.3	4.19033	2.06706	1.62708e-07	Up	342.938	251.468	189.118	65.4389	46.1427	45.9106
Solyc04g081655.1	2.73292	1.45044	3.95872e-05	Up	12.6433	13.6212	14.9584	3.54661	5.46257	4.25339
Solyc04g081660.2	2.07941	1.05618	0.00189858	Up	8.49294	9.5025	12.8317	3.79813	4.15865	4.91475
Solyc04g081670.3	2.41441	1.27167	0.00132047	Up	4.60718	3.16235	5.5361	1.62512	1.37186	1.73388
Solyc04g081690.2	4.73882	2.24453	0.000315402	Up	2.6263	1.43182	1.09912	0.275929	0.508416	0.182244
Solyc04g081730.3	2.50856	1.32686	0.00570137	Up	179.302	166.462	130.333	79.788	37.7155	38.3201
Solyc04g081770.3	34.0258	5.08856	3.15536e-09	Up	2.22845	0.706972	3.44773	0.0191217	0.0932633	0.0568321
Solyc04g081790.3	19.7652	4.30489	0.000399908	Up	0.47208	0.985851	4.03231	0	0.23913	0.032382
Solyc04g081870.3	3.34612	1.74249	0.0151409	Up	42.7392	24.4251	9.72398	2.26884	5.35071	12.8651
Solyc04g081960.1	10.1522	3.34372	0.00246683	Up	55.8604	34.9179	28.4832	7.94507	0.604894	0.268775
Solyc04g082000.3	9.56945	3.25844	9.83281e-07	Up	7.4057	4.14105	1.14409	0.290366	0.350328	0.514776
Solyc04g082090.3	2.41378	1.27129	3.184e-05	Up	10.6253	11.1031	11.7187	2.31483	5.99508	4.21115
Solyc04g082140.3	2.41787	1.27374	0.000597191	Up	239.053	166.172	99.3048	51.4962	69.5442	61.5276
Solyc04g082270.3	13.5389	3.75904	2.31499e-14	Up	3.82081	3.94419	7.07806	0.152563	0.488984	0.345477
Solyc04g082290.3	3.42973	1.7781	0.0144767	Up	3.003	9.22999	15.4045	3.59287	1.16088	1.77414
Solyc04g082420.3	3.34149	1.74049	0.00127442	Up	64.8986	186.532	274.976	35.8221	67.5508	37.2243
Solyc04g082510.3	3.53668	1.82239	1.05993e-10	Up	14.615	14.7228	15.9872	4.15021	3.75452	3.05203
Solyc05g005000.3	3.92235	1.97172	1.37494e-12	Up	34.0598	48.8344	57.0324	8.80858	12.9723	9.5877
Solyc05g005080.3	3.36069	1.74876	5.18276e-06	Up	85.8393	66.9842	47.7572	13.1477	28.2195	12.3079
Solyc05g005280.3	7.16239	2.84044	0.0119464	Up	55.3028	28.1615	5.9382	8.14336	0.561235	0.690579
Solyc05g005330.3	6.25033	2.64393	1.94377e-29	Up	20.3888	16.597	14.6909	1.98867	3.1391	2.1692
Solyc05g005337.1	15.8835	3.98946	0.00255722	Up	0.733037	0.562591	0.554266	0	0.051277	0.052078
Solyc05g005460.3	3.56493	1.83387	1.45748e-05	Up	98.272	78.2471	45.0638	9.56685	26.0448	20.6595
Solyc05g005470.3	17.0385	4.09072	0.00030653	Up	1.9276	0.93599	0.0589741	0.0559306	0.0218235	0.0664934
Solyc05g005520.1	7.77208	2.9583	1.33888e-14	Up	8.75333	6.63075	8.32052	0.896718	0.991355	0.769937
Solyc05g005570.3	5.26621	2.39677	0.000297711	Up	4.65673	21.787	35.5287	3.21412	3.67943	3.31585
Solyc05g005680.3	43.2193	5.43361	2.58428e-12	Up	2.73883	2.31672	1.82324	0.0283467	0.0553029	0.0561667
Solyc05g005700.3	4.90898	2.29542	0.000108292	Up	10.7328	5.57436	2.17724	0.756151	1.46103	1.1381
Solyc05g005720.3	8.34311	3.06059	1.13857e-05	Up	0.472705	0.526377	0.810636	0.0379655	0.0277758	0.122242
Solyc05g005865.1	18.7227	4.22671	3.64449e-21	Up	4.5986	4.6949	6.16058	0.339082	0.190826	0.167966
Solyc05g005870.3	13.2424	3.72709	0.00213107	Up	18.1431	7.47957	4.26795	1.55318	0.107128	0.031086
Solyc05g005915.1	2.51032	1.32787	0.00745756	Up	1.08819	0.690911	0.671961	0.182081	0.319707	0.360779
Solyc05g006343.1	25.5292	4.67408	0.0146902	Up	0.18551	0.181205	0.130917	0	0	0
Solyc05g006430.2	4.59947	2.20147	4.86718e-06	Up	1.50763	1.59932	1.29562	0.374324	0.30164	0.137052
Solyc05g006550.3	2.95625	1.56377	0.000163579	Up	12.5271	18.3253	23.032	6.26818	3.90346	5.13688
Solyc05g006620.3	2.15948	1.11069	6.26893e-08	Up	11.3259	10.0811	9.35258	3.59955	5.28331	3.63833
Solyc05g006640.3	2.07267	1.05149	0.0111415	Up	32.8233	22.4538	13.431	9.78802	11.7484	7.23571
Solyc05g006645.1	3.04151	1.60479	0.00506054	Up	12.5813	6.56843	3.18194	1.27554	3.15615	2.18834
Solyc05g006730.3	35.2654	5.14018	8.00792e-07	Up	3.78553	1.62755	0.618881	0.0293471	0.128823	0
Solyc05g007010.2	225.809	7.81896	8.18045e-26	Up	6.58993	4.58728	5.23862	0.0506967	0.0123633	0
Solyc05g007020.3	2.89854	1.53532	0.000266609	Up	214.634	431.412	612.118	101.047	159.821	122.475
Solyc05g007110.2	44.8774	5.48792	3.04577e-17	Up	2.72951	1.5184	2.11197	0.0491528	0.0119868	0.0608704
Solyc05g007280.3	15.4213	3.94686	0.000107789	Up	2.2817	1.1855	0.873634	0.146214	0.0950855	0
Solyc05g007290.2	8.02649	3.00477	1.60138e-09	Up	0.862837	0.678052	0.425784	0.0716438	0.0698866	0.0709783
Solyc05g007480.1	8.15368	3.02745	1.03383e-14	Up	30.061	37.7136	45.4809	3.2033	6.74078	2.53484
Solyc05g007580.1	2.17637	1.12192	0.0151795	Up	25.9255	12.8112	8.67334	5.49405	7.15572	6.38567
Solyc05g007950.3	10.196	3.34993	0.000776992	Up	0.950387	9.21928	18.213	0.164506	1.54052	0.912676
Solyc05g008070.3	9.05268	3.17835	1.03509e-13	Up	17.0115	11.7627	8.24836	1.43325	1.01389	1.00805
Solyc05g008080.2	8.27944	3.04953	5.26255e-05	Up	5.55687	4.87981	2.83579	0.872251	0.265893	0.144025
Solyc05g008090.3	2.3314	1.2212	0.000715916	Up	51.0259	52.946	57.1097	16.6306	32.886	12.3814
Solyc05g008220.3	22.2336	4.47467	1.52155e-07	Up	68.9258	45.9868	20.9548	2.77748	2.1488	0.189771
Solyc05g008310.3	4.27277	2.09517	0.00144159	Up	15.2513	7.59121	4.71572	2.83184	1.72411	0.783616
Solyc05g008340.3	2.1061	1.07458	0.0042552	Up	5.36434	5.49702	4.87728	1.05727	3.36798	2.37314
Solyc05g008435.1	7.99758	2.99956	0.00374126	Up	1.19204	1.58023	0.991463	0	0.16677	0.254063
Solyc05g008770.3	2.45176	1.29382	5.30416e-09	Up	62.7242	61.3058	63.9409	19.8979	29.5644	17.9878
Solyc05g008780.3	2.35555	1.23606	0.00543207	Up	11.4993	8.67919	5.38111	1.73076	5.38434	2.80838
Solyc05g008815.1	2.88626	1.5292	0.0080504	Up	138.058	113.796	87.2883	55.2056	21.6622	18.1983
Solyc05g008820.3	7.19282	2.84656	5.39515e-07	Up	32.3768	24.044	21.0882	4.28569	3.78243	1.06607
Solyc05g008930.3	2.02919	1.02091	0.00059362	Up	13.8197	10.8432	9.91945	5.3655	4.69061	4.49618
Solyc05g009170.2	84.3145	6.39771	2.3461e-24	Up	10.0944	14.4141	16.2548	0.0429414	0.0837765	0.297798
Solyc05g009180.1	6.25151	2.64421	0.000559118	Up	0.970111	0.823997	0.848336	0.08469	0.206532	0.0839034
Solyc05g009270.3	702.325	9.456	3.98568e-38	Up	24.4649	18.1224	15.7715	0	0.0436412	0.0295486
Solyc05g009390.3	9.75165	3.28565	9.0796e-16	Up	26.8119	19.878	13.3499	1.0439	2.85122	1.68427
Solyc05g009410.2	17.5898	4.13666	4.72751e-10	Up	4.29685	3.94466	1.57317	0.194607	0.158195	0.128533
Solyc05g009470.3	2.4784	1.30941	0.00353266	Up	83.0362	57.9529	39.7689	17.0769	14.8118	30.8331
Solyc05g009660.3	14.1669	3.82445	3.746e-06	Up	12.3117	9.21185	7.20748	1.20244	0.200776	0.171715
Solyc05g009860.2	23.6558	4.56412	0.00111372	Up	21.9661	13.2669	10.2063	1.4309	0	0
Solyc05g009900.2	245.388	7.93892	1.75227e-06	Up	2.98312	0.945044	0.227593	0	0	0
Solyc05g009950.3	2.20835	1.14297	0.00270161	Up	2.11287	2.91053	2.17927	0.571091	1.16722	1.15852
Solyc05g009990.3	19.6806	4.2987	2.40534e-17	Up	5.44373	3.78235	3.9127	0.227191	0.0861849	0.250089
Solyc05g010320.3	9.16825	3.19665	2.09896e-07	Up	24.5564	14.3605	5.19469	1.25184	0.98479	1.88033
Solyc05g010340.3	8.06146	3.01104	1.98516e-07	Up	68.3002	71.3333	71.5976	2.60862	17.1716	5.08134
Solyc05g010440.2	2.03699	1.02644	0.00706426	Up	5.3867	5.18758	2.77079	1.29486	2.3033	2.20722
Solyc05g010630.3	71.1588	6.15297	0.000346445	Up	1.61536	1.00983	0.273595	0	0	0
Solyc05g010640.3	42.5473	5.411	0.00453741	Up	0.463251	0.417692	0.0754438	0	0	0
Solyc05g010650.3	59.8856	5.90414	0.000474003	Up	0.0695466	0.118882	0.030675	0	0	0
Solyc05g010770.3	2.3261	1.21791	0.0020964	Up	8.63968	10.4561	16.3933	4.74601	4.84246	3.56698
Solyc05g010780.1	2.15605	1.10839	0.0048018	Up	4.80109	4.73768	5.34249	1.01994	3.41803	1.87425
Solyc05g010790.2	3.94093	1.97854	0.00113716	Up	3.88771	2.72345	4.24014	0.197123	1.19219	1.1327
Solyc05g011830.3	4.49928	2.16969	9.67028e-22	Up	7.99237	7.396	8.33805	1.35139	1.50362	1.72585
Solyc05g011960.3	2.37711	1.24921	0.0115486	Up	66.2022	50.6168	35.762	10.8876	36.7984	11.5684
Solyc05g012045.1	2.88221	1.52717	0.00425266	Up	7.48817	4.26672	5.54874	2.00472	2.07777	1.11718
Solyc05g012110.3	4.46908	2.15998	8.62702e-06	Up	94.5677	207.647	339.504	30.3178	51.7238	45.2867
Solyc05g012230.3	11.7966	3.56029	4.30665e-10	Up	4.60202	2.78384	1.78047	0.257979	0.251652	0.162644
Solyc05g012350.3	28.2849	4.82196	5.60324e-20	Up	9.54083	7.91037	7.87613	0.228663	0.495677	0.0755131
Solyc05g012430.1	15.003	3.90718	4.84286e-17	Up	48.1781	24.1333	21.9243	1.45337	2.96776	1.20949
Solyc05g012590.3	3.85003	1.94487	3.27244e-11	Up	110.409	106.43	97.6936	19.4412	36.1247	17.2681
Solyc05g012650.3	2.16892	1.11698	0.00682253	Up	6.62774	8.83482	10.8618	1.64058	5.01687	4.36951
Solyc05g012740.2	7.09475	2.82675	0.00882188	Up	0.458706	0.25505	0.0971147	0.0495939	0.0483775	0
Solyc05g012780.3	89.5185	6.48411	6.62232e-17	Up	3.60283	2.91245	2.27955	0.0692919	0	0.0137296
Solyc05g012805.1	2.18626	1.12846	0.000467973	Up	5.27135	4.50415	5.25756	1.97818	1.55169	2.34368
Solyc05g012810.2	5.3719	2.42543	0.00128629	Up	20.7059	23.9237	27.6176	7.00838	0.926981	2.64786
Solyc05g012870.1	34.7399	5.11852	2.16354e-08	Up	2.4312	5.3245	9.83387	0.231232	0.200499	0
Solyc05g012920.2	2.22075	1.15105	0.00361477	Up	1.18479	1.67704	1.93761	0.316953	0.906694	0.733863
Solyc05g012950.2	17.9151	4.16311	4.27224e-14	Up	14.9396	10.9483	8.34353	0.767225	0.645685	0.208655
Solyc05g012970.3	27.7804	4.796	2.65415e-14	Up	3.14484	1.48415	2.11338	0.0709491	0.0519068	0.0878626
Solyc05g013010.3	25.3789	4.66556	1.29862e-17	Up	25.07	20.0464	20.0109	0.669258	1.39895	0.236801
Solyc05g013207.1	23.3763	4.54697	1.65052e-48	Up	141.766	140.867	138.549	2.88186	6.43295	6.81369
Solyc05g013400.3	2.02411	1.01729	0.00599779	Up	8.0436	8.58649	8.67981	1.71394	5.25686	4.392
Solyc05g013460.3	4.47121	2.16066	4.90852e-25	Up	37.5536	30.8994	30.7337	5.84618	7.77531	5.77813
Solyc05g013540.1	27.2476	4.76806	0.0118501	Up	0.0941665	0.160967	0.149523	0	0	0
Solyc05g014000.3	13.345	3.73823	4.84933e-46	Up	88.119	87.3707	98.9193	5.61453	5.16805	6.89934
Solyc05g014120.1	8.17214	3.03071	2.16265e-23	Up	28.838	24.5445	25.1995	1.69653	4.24524	2.70385
Solyc05g014130.3	3.28108	1.71417	2.75497e-08	Up	11.2996	11.7775	11.1523	1.88847	4.86251	2.69731
Solyc05g014140.2	43.5595	5.44491	3.78203e-11	Up	23.4521	23.4734	27.6454	0.116269	0.113418	1.26708
Solyc05g014150.3	34.2942	5.09989	1.25104e-27	Up	6.97328	4.51285	5.98765	0.0866969	0.169141	0.193256
Solyc05g014155.1	3.00244	1.58613	2.3813e-08	Up	40.1276	47.4955	44.5369	12.5379	16.4409	9.46883
Solyc05g014160.3	3.43687	1.78109	1.36334e-07	Up	17.0927	13.8192	12.6162	3.06726	5.63365	2.57338
Solyc05g014163.1	2.40953	1.26875	0.00915943	Up	7.76642	7.00262	4.26876	1.79932	2.77904	2.3768
Solyc05g014275.1	2.01418	1.01019	6.13763e-05	Up	11.5953	11.3031	11.2975	3.37352	5.46919	6.14304
Solyc05g014360.1	5.1922	2.37634	0.000223595	Up	18.8838	13.106	16.3075	4.49011	1.29777	1.81231
Solyc05g014560.3	21.9799	4.45811	0.00371759	Up	0.538558	0.263029	0.101804	0	0.0376729	0
Solyc05g014700.3	18.3618	4.19864	4.59448e-11	Up	3.68838	2.65589	2.35266	0.237367	0.115772	0.0470324
Solyc05g014765.1	2.37916	1.25045	0.013527	Up	1.33155	1.77983	2.59652	0.809116	0.652006	0.592487
Solyc05g014790.3	9.02389	3.17375	2.0447e-20	Up	57.6367	70.9843	88.9708	5.01985	11.2492	5.46046
Solyc05g015060.3	2.31311	1.20984	0.00993896	Up	0.516661	0.325325	0.248602	0.0943088	0.209081	0.118914
Solyc05g015070.3	2.63044	1.39531	2.97115e-05	Up	52.6048	41.6218	31.5068	9.25231	21.2974	12.5201
Solyc05g015150.3	2.92124	1.54658	1.37286e-13	Up	8.47154	7.90191	7.98599	2.33162	2.82396	2.10067
Solyc05g015290.1	3.44464	1.78435	0.000274709	Up	2.69177	3.70799	5.0413	0.692919	1.28426	0.961075
Solyc05g015480.3	53.925	5.75288	4.72789e-05	Up	0.605055	0.489114	0.287118	0.0209462	0	0
Solyc05g015490.3	52.6135	5.71736	3.04325e-51	Up	522.345	602.261	629.081	4.545	15.5173	10.4169
Solyc05g015510.3	2.32748	1.21877	0.001085	Up	10.8718	13.5018	18.7049	2.97116	6.80246	6.83946
Solyc05g015840.3	3.3652	1.75069	0.00103788	Up	95.7152	61.0153	28.0025	19.7875	15.0342	11.4875
Solyc05g015890.3	40.0405	5.32339	1.19128e-05	Up	0.603019	0.427042	0.319169	0	0.0147637	0.0149943
Solyc05g015940.2	59.4757	5.89423	3.51867e-05	Up	0.421487	0.918419	1.02963	0	0	0.0322476
Solyc05g016180.3	11.7179	3.55064	1.39375e-06	Up	1.27842	1.47267	2.51061	0.0442574	0.328106	0.0526156
Solyc05g016253.1	2.57269	1.36328	9.44163e-05	Up	18.5505	15.9756	21.6124	3.63657	8.7072	7.20558
Solyc05g017840.3	2.53608	1.3426	2.53249e-05	Up	4.08547	4.34982	5.05998	1.51758	1.6404	1.46285
Solyc05g018230.3	2.09864	1.06945	0.00214135	Up	53.8993	46.8831	40.29	23.2192	20.1131	13.8387
Solyc05g018510.3	10.6135	3.40782	4.25097e-06	Up	30.3214	38.5422	48.8469	0.402992	4.6645	5.24983
Solyc05g018560.1	141.893	7.14866	1.84727e-08	Up	9.4419	8.89916	10.521	0	0.162222	0
Solyc05g018880.1	5.13513	2.3604	3.92152e-06	Up	1.52731	1.52656	1.74837	0.285272	0.139138	0.370941
Solyc05g021500.2	2.21021	1.14418	1.39749e-06	Up	8.36733	7.28898	7.26823	2.14995	3.93499	3.11812
Solyc05g021550.2	3.23094	1.69195	0.0128889	Up	1.2205	1.37281	2.07501	0.148523	0.3622	0.772502
Solyc05g024020.1	22.5605	4.49573	2.17352e-22	Up	12.2181	10.7273	15.4009	0.709033	0.380404	0.351224
Solyc05g024230.2	7.35447	2.87862	0.0121941	Up	1.59349	1.11663	0.403371	0	0.0678494	0.310092
Solyc05g024260.3	163.656	7.35452	2.52216e-19	Up	5.49161	18.7026	29.4004	0.168989	0.0618166	0.0418548
Solyc05g026420.1	2.01059	1.00762	0.0105065	Up	11.7315	10.7278	11.6259	2.5059	6.47776	6.20655
Solyc05g026590.2	96.184	6.58773	7.52298e-07	Up	1.48421	0.902682	0.918969	0	0.0274248	0
Solyc05g026600.3	43.205	5.43313	4.05024e-13	Up	1.09825	0.940053	1.8817	0.0227337	0.0110881	0.0450451
Solyc05g032680.3	31.3137	4.96872	7.91095e-15	Up	5.68755	5.21604	4.41516	0.253776	0.030944	0.12571
Solyc05g032710.3	56.8854	5.82999	3.26539e-12	Up	7.14142	4.3461	2.61226	0	0.109849	0.111565
Solyc05g039990.3	2.83569	1.5037	0.00546925	Up	0.733506	0.56295	1.23865	0.175333	0.359168	0.260556
Solyc05g041440.3	4.52359	2.17747	0.0013746	Up	0.829992	0.659896	0.357572	0.0290673	0.170127	0.172784
Solyc05g041700.1	3.05872	1.61293	2.80481e-05	Up	49.9013	32.8662	32.4397	11.8489	13.5861	7.20807
Solyc05g041870.1	3.4352	1.7804	8.75695e-07	Up	27.2836	16.2445	13.7775	3.96833	5.80651	4.89037
Solyc05g041920.3	2.53834	1.34388	0.000881954	Up	25.2124	21.8541	23.4298	9.9762	9.14411	4.55398
Solyc05g041990.1	36.2245	5.17889	1.13302e-07	Up	14.2125	11.2129	5.40077	0.365861	0	0.362463
Solyc05g043330.3	19.1621	4.26018	2.76819e-06	Up	17.6853	9.58372	8.11687	0.0206935	0.565207	1.10707
Solyc05g045650.3	3.69016	1.88368	5.73623e-11	Up	32.8787	42.808	54.7165	7.33299	13.2871	10.7997
Solyc05g045705.1	26.3795	4.72135	0.000431871	Up	8.55134	2.90765	1.4896	0	0	0.430649
Solyc05g046030.3	32.5611	5.02508	0.00796673	Up	0.0755544	0.0922512	0.219945	0	0	0
Solyc05g046110.3	130.306	7.02576	1.89686e-06	Up	0.644184	0.404507	0.211069	0	0	0
Solyc05g046120.3	9.32926	3.22176	0.00214477	Up	0.25293	0.20214	0.18661	0	0.00750605	0.0533631
Solyc05g046140.3	18.3306	4.19618	7.94438e-21	Up	11.5871	8.69943	12.5543	0.684279	0.578496	0.271169
Solyc05g046190.1	25.567	4.67621	1.10093e-06	Up	4.40175	5.19951	2.16724	0.10277	0.200499	0.101815
Solyc05g046200.3	9.41245	3.23457	0.000233863	Up	0.902466	0.521717	0.565397	0.0924514	0.0901839	0
Solyc05g046205.1	27.0643	4.75832	0.0153454	Up	0.151843	0.444958	0.267895	0	0	0
Solyc05g047510.2	34.2152	5.09657	0.00964258	Up	0.244763	0.0531293	0.287888	0	0	0
Solyc05g048830.3	19.6335	4.29525	2.54874e-10	Up	8.57536	5.12258	4.06866	0.463043	0.117104	0.152914
Solyc05g050220.3	3.00467	1.58721	0.00107977	Up	1.02479	0.753701	0.574315	0.242078	0.177106	0.251821
Solyc05g050740.3	3.31536	1.72916	1.20543e-12	Up	4.6167	3.84606	4.76524	0.901553	1.29661	1.30542
Solyc05g050830.2	23.1457	4.53267	2.20165e-07	Up	9.04734	5.56198	3.21475	0	0.185879	0.50342
Solyc05g051010.3	21.1885	4.40521	0.00456903	Up	0.56705	0.443112	0.0480211	0	0.0222129	0.0225599
Solyc05g051220.3	6.19675	2.63151	9.50482e-05	Up	2.94154	3.25488	3.16249	0.115357	0.300074	0.929522
Solyc05g051240.1	6.73243	2.75113	3.70339e-14	Up	149.43	128.7	126.968	11.2698	15.0562	26.3959
Solyc05g051330.1	3.83999	1.9411	0.00197547	Up	3.14533	1.85399	2.66939	0.517214	1.08872	0.188783
Solyc05g051390.3	240.601	7.9105	3.91928e-13	Up	1.3643	1.78878	1.78346	0	0.0179341	0
Solyc05g051425.1	12.699	3.66664	7.29556e-06	Up	6.02475	3.41613	1.58663	0.236039	0.0575625	0.438463
Solyc05g051450.2	18.6232	4.21903	8.13646e-14	Up	2.18129	2.46438	3.22711	0.131921	0.0772113	0.156835
Solyc05g051480.2	14.2363	3.8315	1.84209e-05	Up	55.587	33.0712	14.0754	2.96644	3.01425	0.18368
Solyc05g051490.3	2.07564	1.05356	0.00755286	Up	15.7383	10.8755	7.3984	5.30162	4.7385	3.95006
Solyc05g051580.3	260.611	8.02575	4.73292e-34	Up	5.15159	9.46973	13.0794	0.00814472	0.0635597	0.0242072
Solyc05g051583.1	8.44156	3.07751	1.29713e-07	Up	1.44887	1.0658	0.795271	0.143663	0.105104	0.0889552
Solyc05g051670.2	7.78132	2.96002	0.00155178	Up	0.818531	0.973346	0.904147	0.214372	0.0348523	0.0353967
Solyc05g051680.3	2.09225	1.06506	8.17952e-05	Up	11.6589	12.2049	13.2673	5.56095	4.76836	4.81746
Solyc05g051910.2	82.3748	6.36413	2.47952e-08	Up	1.16588	0.749606	0.812365	0	0.0144528	0.0146786
Solyc05g052030.1	2.42678	1.27905	0.00106496	Up	272.326	229.44	226.831	62.6673	154.637	55.2217
Solyc05g052240.3	12.2263	3.61192	8.49521e-14	Up	37.4321	25.8302	14.1873	2.22859	1.54893	1.57312
Solyc05g052270.2	2.36501	1.24185	3.87797e-08	Up	15.4781	13.1456	11.5416	3.74312	5.81882	5.40739
Solyc05g052280.3	10.938	3.45127	3.65848e-06	Up	19.3058	14.3446	9.04721	0.152442	1.38082	2.04964
Solyc05g052410.2	4.43976	2.15048	2.94451e-06	Up	4.92617	7.91481	8.46375	1.86423	1.1422	1.00741
Solyc05g052470.3	2.30554	1.20511	0.000144461	Up	40.6058	47.5799	48.739	14.2974	26.6849	11.9918
Solyc05g052490.3	2.09496	1.06692	0.0121873	Up	11.0583	8.10359	6.18526	4.49408	2.96513	2.68005
Solyc05g052500.3	2.63837	1.39965	0.000169278	Up	19.5716	17.5964	14.1916	2.85961	8.88913	5.99348
Solyc05g052520.3	2.11977	1.08391	0.0016551	Up	42.1724	57.7744	68.311	20.4224	33.7458	16.1239
Solyc05g052590.1	2.1134	1.07956	0.00059128	Up	21.0633	22.2647	17.76	9.66425	8.37227	6.57676
Solyc05g052650.2	1311.7	10.3572	4.44495e-10	Up	28.423	13.7548	0.825077	0	0	0
Solyc05g052680.1	16.2529	4.02263	9.41803e-05	Up	3.97843	1.98191	0.673833	0.159765	0.194808	0
Solyc05g052820.3	2.26127	1.17714	2.32483e-06	Up	6.27493	5.20601	5.1235	1.97794	2.0521	2.32203
Solyc05g052830.3	41.0067	5.35779	3.45543e-21	Up	11.1372	8.93483	5.17967	0.256616	0.196682	0.0726378
Solyc05g052840.1	2.35925	1.23833	1.06951e-05	Up	13.7192	10.6426	8.71365	3.71745	4.48719	4.00087
Solyc05g052990.3	2.08774	1.06194	2.0681e-07	Up	18.4427	18.461	17.8521	6.96415	9.19338	6.77552
Solyc05g053070.3	2.04587	1.03272	0.00714064	Up	1149.7	1396.35	1468.19	457.326	963.297	344.111
Solyc05g053180.3	57.7202	5.851	3.00629e-20	Up	22.9774	13.2538	11.6472	0.273225	0.418823	0.0386696
Solyc05g053210.3	2.64212	1.4017	8.73529e-08	Up	112.451	100.792	79.5993	23.2864	45.6267	30.0685
Solyc05g053330.3	10.2479	3.35725	0.00175677	Up	2.94804	1.43981	0.396701	0.0501638	0.367001	0.0248489
Solyc05g053380.3	6.81781	2.76931	0.00010274	Up	3.87668	4.04868	7.56225	1.1015	0.214897	0.509258
Solyc05g053550.3	64.872	6.01952	1.7793e-15	Up	70.1735	37.8848	10.9311	0.699359	0.220714	0.590972
Solyc05g053590.3	4.44605	2.15252	3.94956e-09	Up	6.70918	6.2179	5.72237	0.588353	1.59808	1.59792
Solyc05g053660.2	20.686	4.37058	2.06898e-37	Up	36.4359	23.1519	22.1201	1.18189	1.1529	1.07334
Solyc05g053930.3	2.91975	1.54584	0.00121762	Up	71.0884	52.3338	35.152	11.3231	28.9645	9.12792
Solyc05g054030.3	2.95528	1.56329	0.000852976	Up	3.54489	3.06564	5.18661	0.544031	1.22722	1.79659
Solyc05g054120.1	5.50232	2.46004	1.57934e-30	Up	267.011	347.889	360.769	45.6623	58.5433	50.5357
Solyc05g054250.1	2.49586	1.31954	0.00963666	Up	2.49761	4.01987	6.48958	1.82361	1.41754	1.18563
Solyc05g054330.3	8.14847	3.02653	5.43399e-74	Up	80.5598	74.8878	76.2771	7.40037	9.40886	8.01811
Solyc05g054400.3	2.05353	1.03811	3.4272e-05	Up	19.535	21.4668	15.5094	7.8706	8.47469	7.43531
Solyc05g054490.3	2.55927	1.35573	6.3216e-19	Up	139.141	147.165	156.672	43.882	56.3105	50.8964
Solyc05g054560.3	2.12559	1.08786	0.00944893	Up	9.06027	18.6735	21.7715	4.63896	9.73061	6.48828
Solyc05g054770.3	2.73503	1.45156	0.000454544	Up	19.8416	16.4933	12.6758	5.71699	6.97583	2.86155
Solyc05g054790.1	25.7215	4.68491	3.61833e-05	Up	3.41648	2.78099	1.20553	0.163331	0	0.0809069
Solyc05g054870.3	2.83781	1.50478	3.26608e-05	Up	4.51084	4.07451	6.6748	1.48519	2.01877	1.20606
Solyc05g055110.3	2.51977	1.33329	3.16656e-05	Up	14.3817	11.9921	11.9524	2.51268	6.72182	4.54493
Solyc05g055130.1	2.18068	1.12478	3.53784e-05	Up	54.6636	59.1749	69.3987	25.0822	28.0543	19.6178
Solyc05g055220.1	20.6529	4.36827	2.50023e-05	Up	2.25785	0.735148	1.4676	0.0397675	0.155169	0
Solyc05g055330.3	78.1636	6.28842	1.6282e-85	Up	27.3669	29.9346	34.542	0.193982	0.533267	0.331947
Solyc05g055343.1	13.0018	3.70063	0.0155709	Up	0.94177	0.419961	0.0216724	0	0.0801995	0.0203631
Solyc05g055400.3	12.769	3.67457	1.34191e-05	Up	60.7442	105.447	105.639	0.4448	10.7874	8.87416
Solyc05g055540.2	4.03278	2.01177	2.33061e-08	Up	50.9519	49.9949	51.5863	10.3411	16.6791	6.42965
Solyc05g055560.1	44.8458	5.4869	2.73543e-10	Up	5.45143	4.52253	5.61263	0.224915	0	0.0742751
Solyc05g055690.2	5.62597	2.4921	0.000691375	Up	0.718347	0.507235	0.293175	0.104267	0.0254274	0.0946902
Solyc05g055700.3	4.82545	2.27066	4.57066e-07	Up	15.9382	12.118	7.31867	2.40015	2.5944	1.32817
Solyc05g055880.3	2.12121	1.08489	0.0025037	Up	3.32039	2.7827	3.77472	1.3749	0.986903	1.59986
Solyc05g056000.3	2.1251	1.08753	0.000444543	Up	59.5858	80.0729	87.9842	19.1032	37.8377	38.5879
Solyc05g056030.3	3.26964	1.70913	6.88334e-07	Up	14.9199	23.8411	31.1696	5.30363	7.89097	5.62589
Solyc05g056120.3	3.73578	1.90141	3.94734e-11	Up	59.5877	41.2244	42.5655	9.20657	10.6207	13.5428
Solyc05g056470.1	64.8699	6.01948	1.4351e-06	Up	1.08142	0.448576	0.580222	0	0.0290153	0
Solyc06g005270.2	3.31497	1.729	0.0162524	Up	1.19803	0.544291	0.501382	0.195797	0.136425	0.249401
Solyc06g005755.1	3.42989	1.77816	0.00299186	Up	1.46203	1.50744	0.859813	0.366948	0.357948	0.24236
Solyc06g005980.3	40.5589	5.34195	3.16484e-08	Up	0.62212	0.729218	0.556117	0.0138794	0.013539	0.0137505
Solyc06g007170.3	2.02505	1.01796	0.000533001	Up	7.83337	7.45538	6.62394	2.0475	3.35906	4.14916
Solyc06g007240.3	8.16958	3.03026	2.82571e-08	Up	10.2994	9.14877	7.6213	0.267703	1.17512	1.55815
Solyc06g007430.2	6.23254	2.63982	1.34449e-11	Up	51.9848	58.9949	70.8523	4.54728	14.8408	7.3754
Solyc06g007460.3	18.7984	4.23254	1.03751e-07	Up	4.54328	2.25414	1.37411	0.0723999	0.247185	0.0717274
Solyc06g007610.2	10.9996	3.45938	0.00012253	Up	1.835	17.987	29.4439	0.452478	1.48178	2.1133
Solyc06g007970.3	9.0728	3.18155	0.00382733	Up	36.1022	18.2935	1.14672	3.2208	0.408027	1.16032
Solyc06g008030.3	2.43218	1.28225	0.000402479	Up	126.911	213.561	277.81	72.7426	81.6967	65.6349
Solyc06g008050.3	126.156	6.97907	9.61715e-11	Up	1.61392	3.64429	6.74505	0	0	0.0833887
Solyc06g008090.3	2.60618	1.38194	6.72963e-07	Up	16.4196	13.1191	10.962	3.50523	6.39392	3.92961
Solyc06g008100.3	9.06087	3.17965	1.03736e-05	Up	22.7559	11.9192	19.463	3.14541	1.13041	0.533033
Solyc06g008560.2	15.8307	3.98466	6.99263e-21	Up	3.07227	3.53447	5.10719	0.262744	0.189439	0.18108
Solyc06g008580.3	46.5595	5.541	3.60553e-11	Up	6.92362	6.37648	9.6326	0.330996	0.0322878	0.0327922
Solyc06g008590.3	28.8221	4.8491	3.17646e-18	Up	3.82205	4.00194	4.16235	0.193236	0.0538563	0.109395
Solyc06g008710.2	2.60067	1.37888	7.29808e-05	Up	2.53729	1.95903	1.96505	0.543172	1.13278	0.547405
Solyc06g008790.3	13.5941	3.76491	2.08442e-06	Up	4.85408	4.14335	2.01126	0.0443596	0.611984	0.125564
Solyc06g008890.3	47.9724	5.58413	1.73828e-46	Up	37.5864	33.2621	22.4888	0.594729	0.420103	0.650157
Solyc06g009190.3	23.1507	4.53299	5.17447e-12	Up	275.503	177.444	128.789	1.48357	11.6655	10.2502
Solyc06g009260.3	2.60487	1.38121	0.00285613	Up	2.23854	1.72811	3.24872	0.579965	1.16684	0.718222
Solyc06g009330.3	2.38516	1.25409	3.73905e-06	Up	11.0945	10.3302	10.5166	4.1213	4.42373	3.02052
Solyc06g009380.3	2.59451	1.37546	8.27321e-12	Up	95.5985	89.4883	88.4699	22.6471	41.8283	29.3802
Solyc06g009710.3	63.3561	5.98541	0.00102485	Up	1.11209	0.459581	0.135834	0	0	0
Solyc06g009770.1	37.5588	5.23108	2.24192e-16	Up	20.0433	44.5594	40.368	0.130665	1.33833	1.10033
Solyc06g009890.2	11.3463	3.50415	8.87638e-15	Up	4.91119	5.30916	6.08244	0.155907	0.494269	0.637141
Solyc06g010005.1	70.8383	6.14646	2.94177e-05	Up	0.896438	0.540284	0.222093	0	0	0.0189705
Solyc06g010010.2	135.445	7.08156	4.4577e-07	Up	4.31323	1.4617	1.53749	0	0.0431024	0
Solyc06g010170.3	5.95002	2.57289	7.79322e-06	Up	1.81878	0.863838	1.21878	0.100511	0.179751	0.298733
Solyc06g010240.2	3.9062	1.96577	0.00563263	Up	3.64424	2.11656	1.87672	0.148322	0.578737	1.02861
Solyc06g017850.1	2.48672	1.31424	7.58187e-06	Up	33.2269	42.4019	53.8943	11.5139	17.7394	16.6306
Solyc06g034080.3	2.65135	1.40673	7.54298e-08	Up	10.4015	8.03426	8.67304	2.37767	3.91783	2.73757
Solyc06g034234.1	110.065	6.78221	2.71327e-06	Up	1.79225	1.09416	2.29248	0	0	0
Solyc06g034236.1	112.673	6.816	3.3825e-06	Up	1.85485	0.746038	1.2705	0	0	0
Solyc06g034238.1	54.7311	5.77429	0.000267507	Up	1.06701	0.721554	1.04262	0	0	0
Solyc06g034390.1	2.91586	1.54392	0.00487262	Up	3.15064	3.5135	3.44635	0.369024	0.951358	1.77575
Solyc06g035490.3	38.0205	5.2487	0.00451474	Up	0.307964	0.225613	0.0815006	0	0	0
Solyc06g035580.3	105.037	6.71475	6.46547e-16	Up	9.50492	5.34756	1.95117	0.0414286	0.0134709	0.0820877
Solyc06g035700.1	11.4486	3.5171	6.0221e-07	Up	5.34421	8.65058	8.2434	0.0510979	1.04674	0.708726
Solyc06g035720.3	5.21356	2.38227	3.63565e-06	Up	19.1733	9.53303	5.46386	1.22154	2.42078	2.20382
Solyc06g036100.3	43.6517	5.44796	3.22854e-14	Up	9.62986	16.7674	21.8441	0.0406211	0.584466	0.412499
Solyc06g036120.3	2.83107	1.50135	9.97558e-06	Up	11.0298	11.7216	12.2236	2.37052	5.92349	2.86324
Solyc06g036130.3	2.33126	1.22111	0.00124259	Up	5.62329	5.49279	3.15322	1.56089	1.52261	2.19674
Solyc06g036170.1	2.06223	1.04421	2.94031e-05	Up	23.6663	25.9992	22.4925	6.87135	14.6717	9.81796
Solyc06g043260.2	23.7945	4.57255	0.0004224	Up	0.187542	0.106057	0.250771	0.00990956	0	0.00981752
Solyc06g043275.1	41.1235	5.36189	0.00554617	Up	0.11832	0.115574	0.532312	0	0	0
Solyc06g048740.2	4.38438	2.13237	0.00555993	Up	6.39681	3.46582	0.695884	0.592282	1.18853	0.377216
Solyc06g048870.2	27.635	4.78843	0.0126766	Up	0.335835	0.0883187	0.0136733	0.0129677	0	0
Solyc06g048935.1	4.6353	2.21266	2.67108e-07	Up	16.5036	12.1816	7.66796	2.24915	2.55965	2.00543
Solyc06g049030.3	5.09147	2.34808	1.21989e-12	Up	24.2788	18.8397	14.3125	2.62719	4.4611	2.89199
Solyc06g050170.3	2.40202	1.26425	0.000103011	Up	15.3998	19.9321	28.0545	6.35453	7.48588	9.12338
Solyc06g050230.3	3.84563	1.94322	6.2528e-07	Up	83.8593	136.398	193.313	32.2283	35.0403	25.6236
Solyc06g050250.1	5.66676	2.50252	1.3643e-11	Up	31.0044	43.9108	49.7229	3.40225	9.55508	6.99214
Solyc06g050370.1	5.7194	2.51586	5.28724e-09	Up	113.168	68.74	82.2627	5.93288	18.4231	17.5843
Solyc06g050440.3	5.60187	2.48591	0.000492196	Up	1.07398	1.34879	1.04408	0.132027	0.386366	0.0436002
Solyc06g050720.3	2.18221	1.12579	5.01178e-05	Up	62.7469	53.6364	43.3991	20.5943	26.5245	16.7302
Solyc06g050800.3	6.60816	2.72425	0.000433276	Up	0.7169	2.01325	3.62054	0.179932	0.585062	0.11884
Solyc06g050900.3	4.28024	2.09769	6.7778e-07	Up	4.5553	4.12527	5.65158	0.42666	1.26159	1.33414
Solyc06g051010.1	2.88299	1.52756	0.000337024	Up	121.675	84.5797	43.5051	17.6895	30.0275	28.9786
Solyc06g051020.2	2.18066	1.12476	0.00162951	Up	16.8497	17.5436	18.6481	3.7539	11.6749	6.78451
Solyc06g051060.3	36.1729	5.17684	1.06899e-40	Up	7.00305	7.06746	6.67543	0.216584	0.130014	0.14855
Solyc06g051320.3	91.1775	6.51061	3.09784e-08	Up	3.11724	1.88413	0.364621	0.0172902	0.0168662	0.0171296
Solyc06g051360.3	2.16195	1.11233	0.000351187	Up	3.36417	3.84195	3.86242	1.64671	1.57354	1.18194
Solyc06g051380.2	2.0823	1.05818	0.00906122	Up	4.92465	4.52611	4.92875	0.898921	2.71831	2.62719
Solyc06g051620.3	6.62137	2.72713	3.15278e-15	Up	43.9329	34.8767	26.7702	3.49333	7.25501	3.5502
Solyc06g051920.3	2.6836	1.42417	3.05299e-06	Up	14.8357	11.0142	8.99637	3.30162	5.11736	3.03208
Solyc06g052010.2	19.453	4.28192	6.5377e-10	Up	9.87749	9.51342	10.5859	0.184778	0.165226	0.991586
Solyc06g052050.3	9.39379	3.23171	2.01114e-12	Up	2.33247	1.73797	1.80434	0.0750535	0.278208	0.208198
Solyc06g052055.1	11.1196	3.47503	0.00032042	Up	3.14533	1.69508	3.21475	0.217774	0.424866	0
Solyc06g053170.3	4.94338	2.3055	0.000411124	Up	43.5207	33.3719	34.9418	1.16091	10.7066	9.20098
Solyc06g053180.3	2.24999	1.16992	9.15905e-05	Up	112.297	144.875	162.698	34.5744	79.2748	54.1273
Solyc06g053250.2	17.1481	4.09998	0.00187944	Up	0.444698	0.534618	0.3259	0	0.0335001	0.0340234
Solyc06g053260.1	23.6385	4.56306	7.17745e-32	Up	175.765	232.61	400.903	8.30223	10.3635	11.2224
Solyc06g053290.1	3.46439	1.7926	1.01751e-13	Up	104.222	120.983	141.338	28.6223	37.304	26.4817
Solyc06g053380.3	29.2038	4.86808	6.03153e-11	Up	2.13416	1.9425	3.56845	0	0.166252	0.0723639
Solyc06g053730.1	31.0311	4.95564	2.90523e-17	Up	16.5806	12.1895	12.9329	0.665839	0.2222	0.208312
Solyc06g053830.3	60.8105	5.92625	3.18992e-38	Up	59.6761	45.4783	25.8441	0.325469	0.805928	0.793714
Solyc06g053840.3	13.1399	3.71589	1.58448e-17	Up	111.819	85.1012	55.1002	7.01773	5.04538	4.08973
Solyc06g053860.3	3.21806	1.68619	0.000472537	Up	6.2916	13.6487	19.7979	3.89367	3.3445	3.30031
Solyc06g053870.3	379.741	8.56887	2.75144e-10	Up	2.15352	1.40236	0.74089	0	0	0
Solyc06g053950.2	12.7586	3.6734	1.26687e-08	Up	5.67824	3.93219	2.96056	0.255252	0.539481	0.0842937
Solyc06g053960.3	15.0674	3.91336	4.40185e-05	Up	5.26473	3.50131	2.41896	0.472321	0.0877593	0.0222825
Solyc06g054010.3	3.64993	1.86787	6.26915e-07	Up	7.5433	6.38053	5.17	0.761364	2.07953	1.8807
Solyc06g054370.2	37.1802	5.21646	1.61609e-07	Up	0.938328	0.916551	1.22251	0.0483091	0.0235621	0
Solyc06g054470.1	3.74237	1.90395	7.57181e-10	Up	14.7057	11.2691	12.0553	2.08779	4.31563	2.65937
Solyc06g054480.3	4.57259	2.19301	1.55501e-06	Up	2.5653	2.84686	3.55439	0.337095	1.0654	0.387399
Solyc06g054490.3	2.52439	1.33594	0.00247003	Up	14.4741	11.8143	9.91978	1.96909	7.55867	3.7029
Solyc06g059700.3	35.0229	5.13023	0.00370986	Up	0.257544	0.283012	0.170393	0	0	0
Solyc06g059710.3	34.6192	5.1135	1.24545e-15	Up	64.3882	50.2416	42.8539	1.35209	2.40511	0.295486
Solyc06g059840.3	10.8508	3.43973	1.6297e-05	Up	5.08985	24.5181	44.0818	0.577491	2.7825	2.87797
Solyc06g059885.1	25.941	4.69716	6.44574e-15	Up	43.9716	35.788	27.6735	1.405	1.89134	0.320148
Solyc06g059930.3	30.2076	4.91684	1.95025e-23	Up	19.8719	14.4501	12.2988	0.588638	0.530031	0.197381
Solyc06g060360.3	14.9713	3.90413	2.67809e-10	Up	1.84259	1.89982	1.51707	0.143878	0.140349	0.0203631
Solyc06g060470.1	10.4209	3.38141	0.000906879	Up	1.73895	0.516964	0.440193	0.0759048	0.0740431	0.0751997
Solyc06g060510.2	3.45265	1.7877	0.00324555	Up	2.11939	2.52726	3.87518	0.248697	0.700837	1.25931
Solyc06g060535.1	2.0689	1.04887	0.00648372	Up	2.56753	4.00462	3.37548	1.45513	1.41944	1.27686
Solyc06g060570.3	38.2544	5.25756	1.33456e-08	Up	3.70469	3.03668	0.822731	0.0260091	0.126856	0.0257675
Solyc06g061010.3	2.09447	1.06659	0.00729025	Up	20.7994	14.5623	11.4967	5.91439	4.98439	8.29094
Solyc06g061100.3	19.6432	4.29596	0.00802541	Up	0.103959	0.073852	0.050022	0	0.00925539	0
Solyc06g061170.3	3.51058	1.81171	3.26478e-05	Up	7.56479	9.92435	12.2674	1.10081	4.06868	2.61141
Solyc06g061280.3	4.2234	2.07841	0.000709345	Up	39.6722	58.3552	72.0353	2.96137	23.3111	11.7355
Solyc06g062330.2	3.02063	1.59485	0.016436	Up	1.30701	0.863632	0.529009	0.154372	0.508226	0.152938
Solyc06g062390.3	16.4057	4.03612	0.00204924	Up	0.118628	0.648897	1.60737	0.0714572	0	0.0471957
Solyc06g062400.2	2.26119	1.17708	0.00260774	Up	0.463251	0.379301	0.569712	0.129948	0.240179	0.182948
Solyc06g062430.3	129.323	7.01483	8.6719e-09	Up	0.843308	2.72466	2.88411	0.0217085	0	0.0215069
Solyc06g062490.3	7.67013	2.93925	9.37594e-07	Up	0.927473	0.548042	0.666652	0.114954	0.0784944	0.0455546
Solyc06g062520.1	6.18987	2.62991	4.41906e-16	Up	43.4288	54.9166	72.1069	5.49739	11.6035	7.55913
Solyc06g062580.3	3.46297	1.79201	6.32113e-05	Up	9.37072	6.96513	3.59612	1.16836	1.60744	2.26818
Solyc06g062780.3	2.85793	1.51497	0.0019814	Up	44.7373	33.9725	29.739	16.0388	7.92971	7.24015
Solyc06g062795.1	13.4457	3.74908	2.13099e-07	Up	8.0477	7.71261	13.0197	0.76221	0.148703	0.906157
Solyc06g062880.2	11.4289	3.51462	3.15712e-10	Up	1.55322	1.1761	1.05789	0.0241758	0.129706	0.143708
Solyc06g063110.2	15.1604	3.92224	6.7754e-11	Up	10.92	6.66662	5.41018	0.701127	0.341966	0.221014
Solyc06g063170.3	2.60313	1.38025	0.00573889	Up	15.2163	9.96082	6.16723	4.6214	2.84101	2.58334
Solyc06g063240.3	2.40341	1.26508	0.00293163	Up	34.2499	28.3957	18.4163	4.834	16.1274	9.92084
Solyc06g063270.3	2.87651	1.52432	0.00402813	Up	1.80896	1.54209	1.84529	0.1651	0.837462	0.654265
Solyc06g063330.3	2.89688	1.5345	6.70626e-05	Up	4.96799	5.21357	5.46701	1.19165	1.13163	2.34553
Solyc06g064440.3	3.43804	1.78158	9.55755e-14	Up	27.255	32.8204	38.4956	7.8509	8.86201	8.14471
Solyc06g064480.3	2.44617	1.29052	0.000196554	Up	4.13617	7.20768	8.21978	1.77172	2.67882	2.58902
Solyc06g064500.2	3.90279	1.96451	1.35119e-20	Up	94.2476	81.0131	89.4586	14.3627	22.412	23.0505
Solyc06g064510.2	2.40279	1.26471	0.00132917	Up	2.95479	2.76302	1.48764	0.74161	1.00573	0.878082
Solyc06g064820.3	30.0096	4.90735	6.91273e-08	Up	1.39233	0.605722	0.371567	0.0117464	0.0229166	0.0349119
Solyc06g064870.3	2.05166	1.03679	0.00114677	Up	19.9517	17.5968	20.2226	9.56071	7.31732	6.9757
Solyc06g065000.2	94.6821	6.56502	9.70632e-08	Up	1.84037	0.713122	0.660123	0	0.0148951	0.0151278
Solyc06g065100.3	2.28114	1.18975	0.013915	Up	59.7682	37.298	38.1231	23.9895	15.5089	9.91442
Solyc06g065330.3	2.35195	1.23386	1.56511e-05	Up	33.06	37.9217	45.6741	15.4277	15.2096	11.9602
Solyc06g065530.3	7.13308	2.83453	0.000991355	Up	1.17777	1.22348	1.02907	0.0187685	0.0732328	0.334695
Solyc06g065540.3	4.87894	2.28657	4.11089e-54	Up	49.7936	50.405	50.0061	8.0717	9.98979	8.75475
Solyc06g065550.2	10.451	3.38558	4.87814e-07	Up	0.469312	0.556653	1.13554	0.0673088	0.043772	0.0666837
Solyc06g065655.1	92.4571	6.53071	2.38797e-25	Up	6.9319	6.43666	5.77522	0.0214791	0.0209523	0.138317
Solyc06g065660.1	55.1058	5.78413	0.000281316	Up	0.139733	0.955432	0.798756	0	0.0273687	0
Solyc06g065670.3	62.7265	5.971	1.69678e-13	Up	13.2837	9.17942	6.88129	0.00644878	0.176137	0.249166
Solyc06g066240.3	39.9135	5.3188	2.60353e-06	Up	2.22171	1.46758	0.659869	0	0	0.0953849
Solyc06g066270.1	19.071	4.25331	0.000645033	Up	0.513273	0.376021	0.232859	0	0.0538563	0
Solyc06g066280.3	41.4772	5.37425	1.62097e-32	Up	6.91404	5.63632	4.8432	0.0856951	0.200624	0.0848991
Solyc06g066330.3	2.18199	1.12565	0.00144762	Up	6.6197	7.17777	9.4906	1.66814	4.06372	3.8709
Solyc06g066470.3	2.16726	1.11587	1.65448e-06	Up	108.872	120.139	120.432	35.4428	66.5819	41.5699
Solyc06g066473.1	2.4321	1.2822	6.94991e-05	Up	59.7724	72.9399	68.9518	13.9335	37.3565	23.7972
Solyc06g066477.1	2.28202	1.19031	0.00470982	Up	16.7997	14.7688	17.0997	2.76774	10.7573	6.12673
Solyc06g066530.1	379.799	8.56909	1.72403e-11	Up	5.07726	6.95247	10.0963	0.0476381	0	0
Solyc06g066650.3	2.72424	1.44585	0.00304976	Up	38.5452	31.9146	22.1683	14.0344	7.28542	6.73519
Solyc06g066670.3	3.24708	1.69914	5.27475e-06	Up	0.65182	0.819851	0.737259	0.197214	0.236099	0.159858
Solyc06g066710.1	15.3574	3.94086	0.00116536	Up	2.42949	1.1018	0.918499	0	0.0849733	0.172601
Solyc06g066800.2	3.77957	1.91822	4.22653e-21	Up	41.6912	35.3443	32.3658	7.16705	9.22848	8.88575
Solyc06g066840.3	20.4374	4.35314	0.000399542	Up	2.33773	0.576205	0.254404	0.0438682	0	0.0869215
Solyc06g067890.3	2.1658	1.1149	6.94143e-07	Up	8.16428	8.32806	7.05372	2.40539	4.34747	2.90462
Solyc06g067910.3	8.15	3.0268	2.87373e-11	Up	3.23407	3.2168	2.338	0.138584	0.521427	0.313821
Solyc06g068020.1	10.3164	3.36687	0.000645671	Up	1.67827	2.1077	5.9219	0	0.469589	0.397437
Solyc06g068090.3	2.01273	1.00915	0.000220229	Up	140.014	117.638	92.3705	38.9332	71.1516	44.6925
Solyc06g068330.1	12.3414	3.62544	0.000401208	Up	5.47557	3.73046	0.876749	0.0923891	0.630862	0.0457655
Solyc06g068570.3	3.76664	1.91328	1.51527e-05	Up	34.2585	68.4658	100.775	13.2051	21.0851	13.4556
Solyc06g068590.3	8.20555	3.0366	9.05548e-09	Up	0.470976	0.853311	0.538769	0.0762634	0.0669536	0.0528885
Solyc06g068600.3	71.4833	6.15953	1.52491e-26	Up	9.42752	9.66556	8.17529	0.024712	0.22298	0.110171
Solyc06g068615.1	2.67766	1.42097	0.000719207	Up	3.52876	2.82016	3.12419	0.837358	1.31948	0.957208
Solyc06g068800.3	4.20196	2.07106	5.91668e-08	Up	12.7163	12.6055	12.0048	1.30781	4.47103	2.37336
Solyc06g068960.1	5.21801	2.3835	1.23991e-05	Up	1067.47	860.061	533.046	140.03	224.379	52.3817
Solyc06g069220.1	23.4509	4.55157	0.000161029	Up	0.183682	0.502372	0.758317	0.0184406	0.0359766	0
Solyc06g069230.3	3.70023	1.88762	0.000483955	Up	3.7705	2.11898	1.35779	0.656821	0.716586	0.316798
Solyc06g069370.3	3.64983	1.86783	3.16657e-05	Up	4.73962	3.65961	3.10591	0.430514	1.03884	1.34689
Solyc06g069375.1	2.44471	1.28966	2.90126e-06	Up	5.11558	3.81903	3.75197	1.32062	1.78921	1.43556
Solyc06g069380.3	34.181	5.09512	5.27715e-33	Up	75.7894	49.9602	27.6823	1.12203	1.69961	1.12968
Solyc06g069385.1	2.33629	1.22422	0.00182996	Up	250.092	184.604	143.429	87.8066	65.8339	55.191
Solyc06g069400.3	3.96446	1.98712	2.48741e-05	Up	11.9914	19.2264	24.2669	5.09747	4.48578	2.32091
Solyc06g069420.3	10.6313	3.41024	5.74451e-55	Up	97.2956	123.948	131.375	8.41507	10.3492	10.1319
Solyc06g069430.3	3.97553	1.99115	2.68455e-28	Up	16.9342	16.9713	15.7033	3.19618	4.34501	3.38546
Solyc06g069565.1	3.61879	1.85551	0.000563907	Up	2.43996	1.40073	1.04221	0.214875	0.524013	0.468335
Solyc06g069600.2	12.0536	3.59139	1.1957e-05	Up	9.85532	19.5999	34.149	2.93471	0.777028	0.456886
Solyc06g069710.3	6.46878	2.69349	2.5489e-06	Up	1.41702	1.08486	0.959469	0.051265	0.300046	0.139669
Solyc06g069723.1	5.01808	2.32714	2.51737e-08	Up	26.8763	22.0254	23.8393	5.11634	5.0745	2.23707
Solyc06g069780.3	2.42694	1.27914	0.00864961	Up	62.0016	44.1379	19.6868	16.4339	16.9328	11.1989
Solyc06g069790.3	34.0471	5.08946	1.33562e-24	Up	15.2681	22.2172	27.536	0.210265	1.02554	0.52078
Solyc06g069800.2	25.3128	4.6618	0.000385192	Up	0.307531	0.450591	0.305197	0	0.0376464	0
Solyc06g069850.3	57.3505	5.84173	3.36487e-31	Up	21.7227	16.0185	12.4152	0.122864	0.199751	0.446316
Solyc06g069880.1	97.5511	6.60809	1.73882e-19	Up	40.5432	80.3759	113.56	0.135936	0.606179	1.42369
Solyc06g070960.2	11.2963	3.49778	0.00244984	Up	0.0552903	0.144019	0.188593	0	0.00601631	0.0244412
Solyc06g070990.3	8.68308	3.11821	1.61614e-05	Up	8.6954	3.88412	1.3693	0.625266	0.316695	0.393118
Solyc06g071020.3	7.52437	2.91157	0.0124208	Up	0.376126	0.612328	0.0884792	0.0209783	0.0204637	0.0831336
Solyc06g071160.3	2.13261	1.09262	3.07392e-05	Up	27.5568	23.1078	21.5606	7.09922	14.3853	8.82357
Solyc06g071410.3	3.79898	1.92561	3.96819e-10	Up	8.02539	10.4598	12.7058	2.4179	2.19726	2.42665
Solyc06g071620.3	3.49053	1.80345	1.17673e-05	Up	0.645601	0.522854	0.393613	0.0943505	0.204081	0.101602
Solyc06g071660.2	9.88939	3.30588	0.00425363	Up	0.475764	0.160249	0.243132	0.0164703	0.0642655	0
Solyc06g071700.1	11.0029	3.45981	0.00465559	Up	0.176334	0.160759	0.0871092	0	0.023025	0.0116923
Solyc06g071830.2	80.5867	6.33247	1.49924e-23	Up	26.3586	17.1309	10.8936	0.332601	0.101389	0.123567
Solyc06g072010.2	70.5571	6.14072	1.20082e-05	Up	0.565161	0.245353	0.548409	0	0.0153743	0
Solyc06g072012.1	35.3954	5.14549	5.64779e-05	Up	3.35654	1.63932	4.82212	0.120349	0	0.119231
Solyc06g072014.1	81.5596	6.34978	2.38126e-06	Up	6.68111	3.8563	4.66138	0	0	0.151026
Solyc06g072016.1	23.2824	4.54117	1.31306e-09	Up	3.11718	3.53025	4.49533	0.181419	0	0.224667
Solyc06g072310.3	22.7647	4.50873	7.37276e-07	Up	1.13678	0.91821	0.52647	0.0658418	0.0267612	0
Solyc06g072430.2	2.37576	1.24839	0.0129662	Up	3.19938	7.32172	10.9022	1.95778	3.19289	2.81848
Solyc06g072550.3	54.7773	5.7755	3.04782e-42	Up	49.8769	47.5937	46.1359	1.09758	0.607674	0.499611
Solyc06g072670.3	9.25407	3.21009	0.00112021	Up	1.35306	2.53318	2.31557	0.135839	0.485862	0
Solyc06g072890.2	53.3421	5.7372	4.02121e-05	Up	1.42815	0.962072	0.834096	0	0.0482281	0
Solyc06g072900.3	138.213	7.11075	4.39906e-08	Up	1.66831	2.66975	1.69087	0	0	0.0353048
Solyc06g073610.3	2.36427	1.2414	5.29833e-05	Up	3.06924	2.96752	3.65651	0.804281	1.23287	1.57293
Solyc06g073910.3	19.5094	4.2861	3.39016e-28	Up	3.96533	5.70189	5.96309	0.153771	0.299999	0.253904
Solyc06g073970.2	4.77854	2.25657	2.28895e-11	Up	64.8595	63.6053	70.9441	6.21046	16.6473	14.8621
Solyc06g073980.3	3.3488	1.74365	2.99978e-06	Up	2.16919	2.6309	3.71227	0.526288	0.83203	0.880986
Solyc06g073990.2	71.2512	6.15484	1.25944e-29	Up	121.095	92.7364	84.2362	0.312067	2.06566	1.50167
Solyc06g074070.3	21.1159	4.40026	7.71613e-11	Up	11.9666	6.0546	1.7823	0.150251	0.384735	0.310115
Solyc06g074260.3	3.63454	1.86177	3.46238e-12	Up	40.5701	29.676	34.365	5.59991	10.998	9.06157
Solyc06g074370.2	5.0239	2.32881	3.52199e-12	Up	7.42169	8.45769	5.38868	1.09854	1.65398	0.970037
Solyc06g074380.3	3.11961	1.64136	8.96429e-10	Up	19.3107	17.7753	15.7101	5.2325	4.79272	4.48099
Solyc06g074390.3	60.096	5.9092	9.33397e-08	Up	79.9931	49.7074	22.7357	0.0128043	0.449649	1.82669
Solyc06g074410.3	32.2397	5.01077	1.14123e-20	Up	2.12819	2.54947	3.71223	0.067188	0.0524321	0.106502
Solyc06g074420.1	19.2108	4.26384	0.000811675	Up	42.1412	64.6746	82.7301	0.03764	9.56474	0.372904
Solyc06g074460.3	2.85441	1.51319	0.00201144	Up	1.14249	1.14459	1.20941	0.352921	0.487708	0.233095
Solyc06g074463.1	2.73279	1.45038	0.0013471	Up	8.15875	14.7434	17.1293	3.00334	6.12569	3.92217
Solyc06g074480.3	2.01034	1.00744	3.45743e-05	Up	2.70735	3.52279	3.72833	1.14706	1.88271	1.34886
Solyc06g074500.2	7.34357	2.87648	3.2078e-06	Up	18.2019	15.9169	15.7815	3.36468	1.30155	0.833358
Solyc06g074630.3	3.69895	1.88711	2.45729e-16	Up	9.76901	8.65896	9.15719	2.17414	2.35387	1.92908
Solyc06g074730.3	13.3979	3.74394	3.23451e-07	Up	1.18508	5.80253	11.2904	0.406624	0.359924	0.402847
Solyc06g075010.3	2.12077	1.08459	0.00214315	Up	25.0791	26.1875	21.1238	4.95989	13.9182	12.0297
Solyc06g075090.3	2.77472	1.47234	0.00697276	Up	2.51148	5.49853	10.2676	1.75627	1.89978	2.05005
Solyc06g075160.3	3.52589	1.81799	1.08019e-13	Up	70.774	81.0299	89.9588	13.3574	24.2843	23.293
Solyc06g075330.2	22.1567	4.46967	4.09367e-22	Up	23.3435	34.9474	60.2661	1.25618	1.41683	1.98343
Solyc06g075335.1	16.6321	4.0559	4.5211e-13	Up	21.7743	27.4094	44.3635	0.731722	1.33833	2.8997
Solyc06g075550.3	15.1794	3.92404	5.55244e-19	Up	19.946	34.7327	55.665	1.84263	2.72863	1.82551
Solyc06g075555.1	25.1708	4.65368	1.05256e-08	Up	6.21565	18.3805	30.1946	1.11126	0.33354	0.33875
Solyc06g075567.1	203.308	7.66752	1.4209e-06	Up	1.67386	1.19123	0.202504	0	0	0
Solyc06g076160.3	7.37547	2.88274	5.0205e-05	Up	11.9213	20.9698	32.6775	4.37866	1.99326	0.867597
Solyc06g076170.3	7.10447	2.82873	1.45313e-06	Up	2.07408	1.98093	3.15918	0.335475	0.46266	0.0916853
Solyc06g076300.3	3.53355	1.82112	0.000412177	Up	23.4318	17.1322	17.6303	6.17257	5.98987	1.8971
Solyc06g076490.3	2.74181	1.45513	0.00689777	Up	26.0659	35.2937	62.7898	6.47709	25.7808	9.81501
Solyc06g076820.1	2.66129	1.41213	0.00811007	Up	29.6991	22.8202	21.0604	12.0753	6.93168	3.82917
Solyc06g076830.2	4.85033	2.27808	0.0152744	Up	0.436707	0.191222	0.239113	0.0302364	0.117979	0.0149778
Solyc06g076930.2	43.0172	5.42684	1.07073e-05	Up	0.243236	0.130918	0.11035	0.00498358	0.00486135	0
Solyc06g082010.3	2.01193	1.00858	0.010438	Up	197.843	184.316	159.247	98.1729	82.6016	47.2262
Solyc06g082020.3	5.07485	2.34337	0.00862049	Up	0.670719	0.818941	1.59751	0.0561136	0.328424	0.166777
Solyc06g082030.3	7.34741	2.87724	2.64637e-05	Up	5.1314	3.42856	1.82951	0.143101	0.31408	0.797465
Solyc06g082190.3	17.4	4.12101	1.15431e-18	Up	5.37473	4.72499	3.24584	0.265373	0.29338	0.105163
Solyc06g082210.1	5.3762	2.42659	6.21862e-11	Up	19.6511	19.7937	13.4933	2.66603	2.16053	3.6165
Solyc06g082220.3	2.05503	1.03916	2.52767e-10	Up	154.553	155.433	135.027	52.1541	78.1731	60.2259
Solyc06g082410.1	134.049	7.06661	2.25408e-18	Up	43.0946	22.7423	21.4316	0	0.0708111	0.50342
Solyc06g082420.3	88.4367	6.46657	6.53248e-10	Up	15.3627	8.54454	4.3569	0	0.0336828	0.250866
Solyc06g082440.1	4.93472	2.30297	0.00897994	Up	101.562	80.8553	49.3923	27.788	6.60667	2.15752
Solyc06g082570.2	35.0581	5.13167	4.36389e-21	Up	312.613	196.454	119.245	7.39375	3.99753	3.42407
Solyc06g082710.3	2.16377	1.11355	4.84713e-06	Up	12.9336	17.9817	19.3441	5.54221	7.99908	6.85781
Solyc06g083070.3	2.62796	1.39394	0.000169594	Up	74.2792	111.065	135.204	34.145	27.7265	42.3188
Solyc06g083130.3	4.52849	2.17903	0.00842648	Up	10.4987	7.96342	3.16645	0.17665	2.75707	1.57508
Solyc06g083490.3	17.8888	4.16099	7.42077e-45	Up	21.1454	21.4224	23.7527	1.2218	1.11734	0.857402
Solyc06g083580.3	47.3436	5.5651	5.10055e-138	Up	69.7812	65.5845	67.6031	1.21704	1.49645	1.02335
Solyc06g083590.3	27.7072	4.79219	2.04935e-13	Up	0.696635	0.571882	0.588382	0.0223207	0.029031	0.00737112
Solyc06g083640.3	2.09889	1.06963	0.000208485	Up	28.3307	25.8981	26.1936	6.86291	16.9604	10.7973
Solyc06g083650.3	14.5067	3.85865	1.02796e-06	Up	100.639	111.699	118.02	0.664965	7.51677	12.7495
Solyc06g083720.2	13.4771	3.75244	0.000422168	Up	1.04392	0.491308	0.241106	0.0857487	0.00929395	0.00943913
Solyc06g083800.3	4.64093	2.21441	0.0150339	Up	1.99018	2.10599	0.491575	0.466206	0.292353	0.0659823
Solyc06g083860.2	3.71603	1.89376	3.33458e-06	Up	8.08266	5.68445	9.13526	1.87258	1.26648	2.10255
Solyc06g084070.3	50.697	5.66383	4.11502e-14	Up	3.482	4.49834	5.1524	0.150354	0.0733331	0
Solyc06g084170.3	85.0276	6.40986	2.67934e-09	Up	20.1286	25.6454	34.5625	0	0.922986	0
Solyc06g084180.3	38.9008	5.28173	0.00668236	Up	0.396555	0.0595926	0.290619	0	0	0
Solyc06g084190.3	29.1583	4.86583	9.71344e-14	Up	8.75098	13.509	18.3668	0.101347	0.902105	0.320042
Solyc06g084420.1	4.25862	2.09039	6.57176e-11	Up	11.2636	8.39001	7.58104	1.7747	1.66459	2.07379
Solyc06g084820.2	9.64809	3.27024	0.0052746	Up	6.60034	5.08388	2.64703	1.00709	0.0996628	0.0144599
Solyc07g005070.1	25.2481	4.6581	2.1988e-08	Up	5.1506	3.8681	0.958944	0.129922	0.0506943	0.154459
Solyc07g005090.3	11.6558	3.54298	1.09249e-15	Up	204.326	141.604	66.6142	8.00415	12.1626	10.99
Solyc07g005100.3	5.61216	2.48856	6.63929e-05	Up	11.864	7.06	3.51479	0.853676	2.22063	0.563831
Solyc07g005130.3	5.73222	2.51909	1.84211e-30	Up	12.6776	13.2025	13.6316	1.94422	2.11161	1.92616
Solyc07g005215.1	2.33014	1.22042	0.00445416	Up	4.8787	6.011	6.90551	0.964745	3.45667	2.55488
Solyc07g005230.2	3.1478	1.65434	7.58438e-05	Up	2.52294	2.80666	3.33839	0.398695	1.28114	0.813218
Solyc07g005330.3	2.10005	1.07043	0.0128254	Up	214.464	171.959	128.344	91.9961	69.8295	44.5932
Solyc07g005360.3	2.011	1.00791	1.09996e-08	Up	22.3878	21.8938	22.8484	7.27863	12.5407	9.77398
Solyc07g005380.3	10.4757	3.38898	7.99773e-06	Up	3.33392	1.84333	0.932239	0.15788	0.0924048	0.250262
Solyc07g005770.2	19.8087	4.30806	1.38733e-28	Up	2.78516	3.49644	4.58854	0.118147	0.220894	0.146312
Solyc07g005900.3	50.5591	5.6599	5.76889e-07	Up	4.24009	2.02615	1.35622	0.122498	0	0
Solyc07g006130.2	2.06038	1.04291	0.000119295	Up	25.9118	22.5674	23.7475	7.28839	15.4381	8.72831
Solyc07g006300.3	16.6035	4.05342	3.56618e-08	Up	68.7872	55.9711	67.2789	0.40481	4.89867	5.46295
Solyc07g006310.1	2.86542	1.51875	0.0129721	Up	27.7799	10.2122	32.7272	7.79704	4.09543	8.91302
Solyc07g006360.1	27.3307	4.77245	8.90756e-42	Up	43.7119	29.6639	25.4367	1.04804	0.929395	1.1327
Solyc07g006410.1	3.33799	1.73898	0.00110677	Up	68.0448	46.8597	23.9599	16.1779	10.7903	7.8156
Solyc07g006420.1	7.00617	2.80863	0.00223535	Up	29.9691	9.80664	8.21663	3.97152	0.469589	0.864426
Solyc07g006540.3	3.14698	1.65397	5.27953e-18	Up	109.016	111.105	109.618	21.9616	35.578	35.0442
Solyc07g006550.2	8.67322	3.11657	2.29842e-07	Up	9.59446	16.8761	36.9154	2.70131	1.5949	1.83109
Solyc07g006610.3	5.62655	2.49225	0.00907279	Up	0.11033	0.10777	0.222968	0.0201391	0.0392904	0.00997604
Solyc07g006630.3	2.74072	1.45456	0.000107829	Up	79.9822	85.6346	101.48	34.2995	30.9688	17.7591
Solyc07g006770.2	20.8831	4.38426	2.78715e-07	Up	88.0337	48.1834	22.8536	4.35409	0.930807	0.65936
Solyc07g006855.1	18.8554	4.2369	5.21688e-12	Up	10.5088	3.79544	5.70241	0.354631	0.345933	0.219586
Solyc07g006870.3	17.1625	4.10119	2.04723e-05	Up	0.563958	0.413152	0.938128	0	0.0394496	0.0600988
Solyc07g006910.3	3.08337	1.62451	9.85429e-05	Up	5.54668	4.65796	2.49741	0.957487	1.7574	0.948594
Solyc07g007240.3	85.3322	6.41502	3.8971e-17	Up	14.5983	13.0105	8.85465	0.0534884	0	0.31795
Solyc07g007270.3	54.0676	5.75669	6.26599e-16	Up	79.5076	36.4854	26.5186	0.555036	1.65811	0.206205
Solyc07g007620.3	3.54286	1.82491	1.03225e-05	Up	25.9638	30.6779	33.9756	3.96447	6.8413	11.8312
Solyc07g007730.3	8.55644	3.09701	0.00121735	Up	0.302698	0.243495	0.320427	0.0178759	0.0174375	0.0531297
Solyc07g007800.3	54.782	5.77563	5.22916e-19	Up	161.976	100.381	63.9073	0.398745	2.31939	2.75066
Solyc07g007920.2	3.82529	1.93557	0.00980924	Up	0.188495	0.177545	0.106894	0.0473096	0.0461493	0.0133915
Solyc07g007930.3	5.02315	2.32859	0.00175571	Up	8.81358	56.1957	100.685	10.0086	9.26203	9.00307
Solyc07g008210.3	107.868	6.75312	1.71847e-07	Up	6.35808	2.4739	0.446837	0	0.0516729	0.0262401
Solyc07g008390.2	70.6904	6.14344	4.03264e-06	Up	0.209439	0.90599	1.23522	0	0.0146506	0.0148794
Solyc07g008550.3	8.46011	3.08068	0.00132384	Up	0.181567	1.47794	2.49862	0.218739	0.130395	0.0601964
Solyc07g008630.1	5.99995	2.58495	0.000589776	Up	1.96119	0.87076	0.519015	0.259539	0.130952	0.070932
Solyc07g008710.3	6.52444	2.70585	7.40666e-07	Up	40.8557	26.5587	29.2936	4.70637	6.81685	1.4977
Solyc07g008920.3	5.73798	2.52054	0.000331866	Up	85.4419	41.5034	9.47483	6.09386	6.24666	8.18611
Solyc07g008930.1	32.637	5.02844	8.58226e-20	Up	21.8199	13.5712	14.177	0.685989	0.223055	0.362463
Solyc07g009333.1	3.7359	1.90146	7.2794e-05	Up	5.41355	5.41688	6.28972	0.927908	1.8103	1.31327
Solyc07g009380.3	3.29413	1.7199	1.79857e-05	Up	176.871	211.341	314.816	31.8667	79.4873	80.9461
Solyc07g009440.2	4.5776	2.19459	0.000471732	Up	4.71916	4.19349	2.91409	0.164506	1.05911	1.14084
Solyc07g016080.3	18.0544	4.17428	6.54489e-05	Up	2.75979	1.61745	0.667758	0.0494763	0.212357	0
Solyc07g016170.3	2.32514	1.21732	3.90002e-05	Up	4.25746	3.42846	2.59034	1.26644	1.28114	1.26049
Solyc07g016215.1	9.68064	3.2751	2.86776e-10	Up	1.85802	2.07793	2.39443	0.0811022	0.316452	0.187481
Solyc07g017370.2	10.2018	3.35076	0.00639079	Up	0.539697	0.150621	1.10181	0.0387018	0.0377526	0.0766846
Solyc07g017540.3	2.61193	1.38512	0.00160781	Up	4.50524	6.05094	8.7434	2.65727	1.83836	1.73639
Solyc07g017590.1	3.23276	1.69277	0.0147061	Up	5.30072	2.58885	8.24144	1.663	1.29777	1.31805
Solyc07g017600.3	9.60936	3.26444	5.32402e-13	Up	223.585	170.368	145.922	21.5848	10.3684	14.5134
Solyc07g017860.3	2.56548	1.35923	0.0011644	Up	15.5171	10.8316	5.76709	2.69323	4.86747	3.56371
Solyc07g018144.1	18.5893	4.2164	1.70951e-15	Up	5.06522	4.5492	6.69339	0.102386	0.233042	0.439554
Solyc07g018190.3	23.7766	4.57147	2.10143e-34	Up	5.11458	5.70261	7.60622	0.150285	0.372606	0.173704
Solyc07g018240.1	47.3143	5.56421	9.98067e-16	Up	84.9547	67.913	55.7887	0.367196	0.683818	2.84414
Solyc07g018250.1	44.3789	5.4718	0.00293618	Up	0.526244	0.289143	0.10445	0	0	0
Solyc07g018390.2	3.43411	1.77994	0.0086537	Up	0.96784	0.939076	1.49581	0.0518217	0.436	0.429975
Solyc07g025105.1	2.92121	1.54657	1.40118e-07	Up	12.5216	9.56553	12.5794	2.18721	4.76281	3.67716
Solyc07g032480.3	2.11906	1.08343	0.00180814	Up	68.8166	55.2327	36.5854	19.6832	30.4514	16.6889
Solyc07g032710.3	4.07404	2.02646	1.36706e-12	Up	2.58369	2.60813	3.6406	0.546536	0.761616	0.593027
Solyc07g039310.1	18.7303	4.2273	6.38842e-11	Up	5.03387	3.56659	1.5761	0.195743	0.0867918	0.176295
Solyc07g039540.1	11.882	3.57071	0.000725997	Up	3.66646	5.53485	7.17437	0.111543	1.19688	0
Solyc07g041070.3	2.1194	1.08366	0.0015493	Up	8.53072	6.84745	4.33786	2.43217	3.35686	2.35831
Solyc07g041735.1	3.15573	1.65797	0.000135765	Up	9.72929	18.1297	26.3975	4.95896	5.24777	4.64492
Solyc07g041760.3	5.98873	2.58225	2.73856e-06	Up	4.27533	3.8099	3.13673	0.846856	0.437755	0.258151
Solyc07g042230.1	28.8902	4.85251	1.97494e-12	Up	10.629	9.64076	9.81645	0.59888	0.212433	0.0539379
Solyc07g042260.3	25.3637	4.6647	2.15773e-95	Up	60.819	52.6147	54.7698	1.77584	1.83007	2.12824
Solyc07g042390.2	5.92858	2.56769	3.54097e-05	Up	10.846	13.3252	17.4004	3.24242	0.849733	1.58218
Solyc07g042470.3	62.1444	5.95755	1.19756e-06	Up	1.92692	0.842036	0.805177	0.0254541	0.0248299	0
Solyc07g042630.3	19.6336	4.29525	2.04139e-11	Up	7.53981	4.65996	2.74619	0.0585274	0.428189	0.222271
Solyc07g043170.3	8.71139	3.1229	8.46815e-07	Up	4.48983	3.25267	1.7625	0.187814	0.183207	0.576814
Solyc07g043550.3	3.05774	1.61247	0.000462081	Up	17.2834	13.6555	11.5944	4.91794	5.06794	1.9489
Solyc07g043580.3	2.61625	1.3875	0.000894506	Up	60.6254	111.195	164.229	33.6392	47.7114	31.3898
Solyc07g043610.3	2.78087	1.47553	0.00500583	Up	19.0795	37.0879	46.6721	4.59798	19.3257	10.3071
Solyc07g043620.3	2.36412	1.2413	0.0095323	Up	11.377	13.8223	17.9676	2.0823	9.35088	5.48089
Solyc07g043660.3	7.81543	2.96633	0.0022939	Up	0.370834	0.32198	1.00319	0.0275775	0.161407	0.0136607
Solyc07g044780.3	2.31736	1.21248	8.16566e-06	Up	13.0079	11.0809	14.5864	3.84184	6.97679	4.03182
Solyc07g044970.1	10.9309	3.45034	0.000266581	Up	2.0435	25.3252	40.5148	2.73541	0.917235	1.39734
Solyc07g045000.3	14.6649	3.87429	5.02742e-07	Up	0.882928	0.608779	0.687238	0.0651771	0.0635786	0
Solyc07g045030.3	5.31518	2.41012	0.00455129	Up	7.62306	4.4734	0.851873	1.01356	0.802424	0.232845
Solyc07g045090.3	37.61	5.23304	0.000623378	Up	1.17939	0.347433	0.0792677	0.0187942	0.0183333	0
Solyc07g045140.3	16.7293	4.0643	1.99846e-09	Up	1.58305	2.1459	2.83855	0.064869	0.221473	0.0642664
Solyc07g045145.1	4.37966	2.13082	3.36637e-06	Up	2.41093	3.40422	4.90214	0.8148	0.6078	0.664779
Solyc07g045440.1	2.25449	1.1728	0.000567847	Up	109.816	64.6166	60.9233	26.9042	40.1499	24.842
Solyc07g045460.3	6.19619	2.63138	1.54988e-06	Up	6.82416	3.81393	2.5507	0.423777	1.10236	0.402348
Solyc07g045470.2	2.64797	1.40489	0.00454223	Up	43.1024	30.885	17.8032	13.2427	9.15649	6.6563
Solyc07g045510.3	2.39372	1.25926	0.000128802	Up	0.442535	0.483725	0.440571	0.16396	0.180576	0.151958
Solyc07g047670.3	2.3828	1.25266	2.02725e-11	Up	192.212	206.285	221.569	71.6354	81.6175	72.3206
Solyc07g047990.1	171.42	7.42139	3.61447e-09	Up	2.25417	2.04895	2.28678	0.0314314	0	0
Solyc07g048060.2	3.27503	1.71151	0.00226123	Up	61.2317	36.5797	17.8867	6.16859	18.5706	7.58643
Solyc07g048110.3	2.45391	1.29508	0.00256266	Up	0.687469	0.872969	0.551	0.157755	0.269301	0.332116
Solyc07g049190.3	8.74147	3.12788	8.61339e-09	Up	26.4501	15.2865	8.36093	1.3646	2.69824	1.05962
Solyc07g049280.3	2.57049	1.36204	1.66191e-07	Up	6.3673	5.35498	4.46087	1.5119	1.95348	2.03655
Solyc07g049300.3	3.72251	1.89627	0.00614014	Up	4.11249	1.76695	0.628321	0.3547	0.650481	0.548192
Solyc07g049350.3	2.53176	1.34014	1.45896e-10	Up	25.3611	27.2551	27.8151	6.37509	11.8018	10.0805
Solyc07g049430.3	22.4473	4.48847	1.54371e-06	Up	0.909593	0.587545	0.403784	0.0441861	0.0287349	0
Solyc07g049440.3	12.3726	3.62908	0.000102753	Up	37.7679	69.5471	114.607	0.270964	10.5727	6.33534
Solyc07g049550.3	4.194	2.06833	0.010891	Up	26.7376	14.2693	2.25562	4.13445	2.24727	2.1601
Solyc07g049700.1	23.7689	4.571	2.62116e-12	Up	4.96364	4.5998	3.85096	0.287493	0.135027	0.0421959
Solyc07g051820.3	3.21906	1.68664	0.00382418	Up	4.11252	2.10715	1.24865	0.618777	1.07191	0.369932
Solyc07g051940.3	25.6141	4.67887	2.78874e-11	Up	1.81878	2.11929	1.65243	0.122209	0.0420748	0.014244
Solyc07g052100.3	24.6026	4.62074	0.00110518	Up	0.177638	0.0538497	0.110232	0	0	0.012185
Solyc07g052175.1	507.588	8.98751	1.76075e-10	Up	10.2696	4.79186	1.74053	0	0.026397	0
Solyc07g052203.1	62.3511	5.96234	2.72114e-50	Up	173.611	303.661	226.302	1.63102	4.08674	4.40405
Solyc07g052207.1	52.5095	5.71451	1.60333e-46	Up	371.472	538.26	481.969	9.60673	5.4431	7.12387
Solyc07g052230.3	22.8118	4.51171	4.81613e-13	Up	6.38439	4.30084	2.23725	0.0994588	0.0970194	0.295605
Solyc07g052240.3	5.49779	2.45885	1.19059e-10	Up	5.41211	4.12575	3.03547	0.661351	0.556583	0.745138
Solyc07g052340.3	2.12906	1.09022	0.00146705	Up	5.08109	6.45146	6.35923	2.70218	1.86025	2.54356
Solyc07g052370.3	14.7987	3.8874	0.0151347	Up	3.77165	1.88336	0.0537117	0.271679	0	0.0168222
Solyc07g052390.3	5.04046	2.33356	1.17718e-10	Up	19.4839	14.2776	9.59767	1.66773	3.52732	2.50924
Solyc07g052400.3	5.57953	2.48014	2.62004e-13	Up	57.9651	77.2563	98.1316	13.4451	11.3557	10.8281
Solyc07g052460.3	33.9784	5.08655	1.54454e-06	Up	2.44847	1.36268	0.602765	0.0571658	0.0557637	0
Solyc07g052570.3	2.17719	1.12247	0.000145327	Up	5.92458	7.99002	10.08	2.55168	3.85635	3.2935
Solyc07g052770.2	3.88906	1.95942	0.00035025	Up	1.08639	0.751668	0.364174	0.145423	0.177321	0.171086
Solyc07g052950.3	26.4892	4.72733	6.08121e-29	Up	92.3999	117.774	92.178	1.32578	5.25142	3.86079
Solyc07g052970.3	7.654	2.93621	2.17158e-22	Up	8.71257	7.37637	7.51408	0.999014	0.801265	0.835776
Solyc07g052990.1	25.0496	4.64672	1.12391e-22	Up	186.198	137.715	107.172	5.37358	2.67666	6.45637
Solyc07g053000.1	36.6548	5.19593	2.29013e-08	Up	3.63386	1.87618	1.15401	0.0521169	0	0.103266
Solyc07g053030.3	14.5312	3.86108	4.6413e-06	Up	1.44804	0.919384	0.587596	0	0.129992	0.0600104
Solyc07g053190.3	2.25524	1.17328	7.40585e-07	Up	20.9667	21.7052	20.4126	7.94569	10.0366	6.38424
Solyc07g053200.3	21.7043	4.43991	2.87793e-15	Up	3.66086	3.00575	3.94728	0.227573	0.122095	0.0563647
Solyc07g053360.3	4.97969	2.31605	0.0115703	Up	0.414118	2.29702	5.00999	0.163331	0.347618	0.86791
Solyc07g053420.3	25.855	4.69237	8.2928e-10	Up	5.07531	5.24197	1.89362	0.16706	0.203703	0.041377
Solyc07g053520.2	2.03473	1.02484	0.00942967	Up	1.40692	0.980313	1.93613	0.414324	0.753212	0.718333
Solyc07g053600.3	14.7017	3.87791	3.16425e-34	Up	71.3958	63.1405	57.6962	2.32252	3.97915	5.27127
Solyc07g053760.3	6.41705	2.68191	6.57893e-07	Up	365.143	294.469	219.562	60.4489	32.0857	20.0446
Solyc07g053890.3	45.5818	5.51039	4.27346e-14	Up	7.35142	3.64332	1.96598	0.0310754	0.166723	0.0615735
Solyc07g053900.2	142.356	7.15336	1.267e-10	Up	2.50251	1.76425	2.69516	0	0.021311	0.0216439
Solyc07g053970.3	5.99687	2.58421	4.33449e-09	Up	122.546	135.77	147.486	9.87894	37.9002	14.927
Solyc07g054280.1	87.2267	6.4467	1.42418e-21	Up	13.0615	7.82422	4.01047	0.0905596	0.123674	0.0358874
Solyc07g054300.3	3.04727	1.60752	2.73665e-05	Up	128.335	116.358	107.698	16.3591	56.3254	33.4206
Solyc07g054310.2	578.009	9.17495	2.81513e-08	Up	23.1338	8.37568	1.04006	0	0	0
Solyc07g054460.3	2.22777	1.1556	0.00586466	Up	15.1621	13.2252	15.459	2.62337	10.1432	5.39712
Solyc07g054470.1	8.79406	3.13653	6.84394e-07	Up	59.549	62.81	85.8197	1.32558	12.2842	8.53626
Solyc07g054600.3	2.17641	1.12195	0.00469085	Up	2.94906	2.84296	4.14199	0.909492	2.18965	1.01607
Solyc07g054870.3	35.0711	5.13221	3.2763e-10	Up	1.45318	1.45835	0.990413	0	0.0389899	0.0593985
Solyc07g054893.1	71.9716	6.16936	1.77251e-21	Up	7.04816	6.33277	4.04374	0.0540149	0.10538	0.0535132
Solyc07g054900.2	113.083	6.82124	1.37404e-09	Up	1.5016	1.0496	0.947896	0	0.0134912	0.013702
Solyc07g054980.2	366.978	8.51955	1.93602e-11	Up	1.3491	1.05749	1.44575	0	0	0
Solyc07g055140.3	2.07563	1.05355	6.4507e-05	Up	8.77345	10.5244	9.57829	2.57177	4.95279	4.85519
Solyc07g055235.1	12.439	3.6368	3.50442e-05	Up	3.64424	2.79688	8.67981	0.522659	0.25492	0.258902
Solyc07g055383.1	4.06523	2.02334	0.000728706	Up	7.64115	5.45433	4.44435	1.98104	0.904554	0.668134
Solyc07g055400.2	3.14797	1.65442	0.00697004	Up	11.9353	8.27739	8.50714	3.31512	3.81823	0.751833
Solyc07g055540.3	6.35749	2.66846	2.21649e-24	Up	43.1752	45.4173	41.3266	3.78835	8.66908	5.91251
Solyc07g055690.1	4.14549	2.05154	0.00165713	Up	0.93338	2.2793	4.40327	0.529643	0.715365	0.36327
Solyc07g055730.3	330.811	8.36986	8.88042e-11	Up	0.926679	0.671251	0.573143	0	0	0
Solyc07g055740.1	71.465	6.15916	9.68815e-16	Up	302.591	247.508	177.459	0.623627	1.57152	6.84766
Solyc07g055780.3	92.9158	6.53785	6.54358e-06	Up	0.283651	0.474974	0.42895	0	0	0
Solyc07g055810.3	2.97567	1.57321	0.00107962	Up	209.564	166.785	124.494	65.7058	28.8483	44.0645
Solyc07g055930.3	2.45841	1.29772	1.07728e-06	Up	12.0067	10.1368	7.94532	2.7379	3.89977	4.10471
Solyc07g055950.3	108.634	6.76333	2.101e-19	Up	20.7109	13.1416	9.27842	0.0236548	0.0576866	0.269504
Solyc07g056040.3	20.832	4.38073	2.91876e-27	Up	31.7193	34.2384	36.039	0.649885	1.52616	2.19385
Solyc07g056080.1	5.16827	2.36968	0.0153391	Up	20.8877	20.403	4.35167	5.24252	0.979265	0.663042
Solyc07g056090.1	28.8932	4.85266	0.0106759	Up	1.13883	0.494398	0.669739	0	0	0
Solyc07g056110.3	7.17334	2.84264	2.42907e-34	Up	62.3522	62.9248	59.312	4.96298	10.3691	7.69445
Solyc07g056280.3	3.98026	1.99286	4.99402e-07	Up	16.2484	8.68264	15.2994	2.95982	3.8424	2.02838
Solyc07g056320.3	43.1732	5.43206	3.87237e-20	Up	160.358	114.511	83.4296	3.86576	1.30916	1.53194
Solyc07g056350.3	2.14802	1.10301	0.00135185	Up	11.6463	9.71456	7.10728	2.25284	5.64779	4.06655
Solyc07g056430.3	5.85716	2.5502	6.29488e-07	Up	10.9327	7.74878	4.26934	1.40544	0.946623	0.96141
Solyc07g056650.3	26.1779	4.71028	3.48519e-16	Up	45.9381	40.0462	43.3025	2.02973	0.506153	1.4817
Solyc07g061750.3	110.269	6.78489	0.00415494	Up	0.645532	0.25222	0	0	0	0
Solyc07g061760.2	77.6614	6.27913	0.000349575	Up	0.520916	0.206711	0.0689284	0	0	0
Solyc07g062040.3	7.63865	2.93332	0.00024835	Up	0.670457	1.05201	1.2307	0.00716064	0.174625	0.177353
Solyc07g062170.2	4.57993	2.19533	4.83182e-09	Up	24.0359	17.5628	13.1048	2.09832	4.01499	4.50413
Solyc07g062280.3	4.63605	2.2129	1.06538e-11	Up	4.48179	5.25333	6.76251	0.99988	0.919622	1.14626
Solyc07g062290.3	36.0685	5.17267	8.14819e-34	Up	24.6434	30.3447	47.5097	0.487315	0.914159	1.11413
Solyc07g062480.1	9.94266	3.31363	0.000289513	Up	0.917175	2.89671	4.14249	0.429702	0.0598805	0.15204
Solyc07g062510.2	41.6419	5.37996	1.79066e-49	Up	6.40494	7.04766	6.74773	0.138119	0.164671	0.121632
Solyc07g062700.3	3.05788	1.61253	1.67701e-06	Up	598.374	533.891	420.623	147.173	200.33	96.5783
Solyc07g062730.1	2.76027	1.46481	0.000315091	Up	23.5804	36.3071	55.9339	12.5284	10.9715	12.3994
Solyc07g062740.3	3.76122	1.9112	0.000475365	Up	4.12556	5.71469	7.41671	0.46417	1.48026	2.19317
Solyc07g063000.3	2.96983	1.57038	3.91011e-05	Up	9.1763	15.4086	18.6598	2.53264	5.52008	4.99471
Solyc07g063165.1	3.38364	1.75858	0.000584341	Up	0.510046	0.422394	0.36386	0.0779217	0.16288	0.0992545
Solyc07g063180.3	28.1658	4.81587	7.41391e-14	Up	4.02346	2.54477	1.56658	0.123811	0.0603871	0.0613304
Solyc07g063320.3	2.70998	1.43828	0.0157427	Up	0.538364	0.423261	0.472598	0.197739	0.205748	0.0522406
Solyc07g063350.3	8.3301	3.05833	1.02771e-09	Up	3.0445	1.98442	1.16312	0.201086	0.156923	0.278905
Solyc07g063390.3	3.0819	1.62382	6.31305e-07	Up	21.5199	25.2263	31.5834	4.61037	8.01731	9.89788
Solyc07g063470.1	15.2759	3.93318	0.00436764	Up	8.31838	3.35331	0.139772	0.265117	0.129307	0.262654
Solyc07g063710.2	12.0661	3.59289	0.00433768	Up	0.808953	0.421428	0.0228356	0.0433142	0.010563	0.0321839
Solyc07g063730.2	14.4839	3.85638	8.94903e-05	Up	2.71066	1.43388	0.213768	0.148153	0.076063	0.0231754
Solyc07g063740.2	5.60569	2.48689	0.00865173	Up	0.655776	0.480418	0.7603	0	0.152908	0.163062
Solyc07g063750.3	4.29807	2.10369	6.44611e-06	Up	1.26199	1.27225	1.37877	0.0948528	0.376715	0.35575
Solyc07g063850.3	14.4927	3.85725	4.10125e-05	Up	28.0416	14.6061	4.08776	1.87198	0.294527	0.335023
Solyc07g063905.1	9.80565	3.29361	9.34381e-05	Up	11.1788	42.8936	76.2668	6.76592	1.57142	2.23436
Solyc07g063920.3	16.491	4.04361	7.99892e-07	Up	1.01997	0.894982	0.823512	0.104135	0.0169302	0.0171946
Solyc07g063930.3	19.4174	4.27928	1.65739e-14	Up	13.6534	16.7928	18.7943	1.17993	0.551005	0.348203
Solyc07g064010.3	2.866	1.51904	0.000872124	Up	2.01489	1.21541	1.06271	0.390372	0.671588	0.267206
Solyc07g064140.1	2.40259	1.26459	0.0109115	Up	15.7505	13.2733	19.6154	2.79047	10.8881	4.91475
Solyc07g064250.3	2.78324	1.47677	1.34545e-13	Up	61.1658	58.839	48.7923	14.5676	22.6041	16.294
Solyc07g064350.2	2.04377	1.03123	1.70053e-05	Up	25.9058	19.5298	21.102	8.8433	11.4922	8.09631
Solyc07g064380.3	69.3353	6.11552	0.00337649	Up	0.51643	0.314088	0	0	0	0.00969152
Solyc07g064870.3	7.0855	2.82487	0.00247833	Up	8.04863	5.65814	2.09774	1.34673	0.194069	0.181939
Solyc07g065250.3	3.03262	1.60057	0.00393383	Up	32.1139	21.5835	8.31324	7.01509	6.25765	4.14126
Solyc07g065370.3	2.08905	1.06285	1.89436e-06	Up	81.0317	87.9634	82.779	34.4568	41.5939	28.6513
Solyc07g065380.4	3.06919	1.61786	0.000388193	Up	249.083	169.077	80.0238	46.2369	55.4537	39.2166
Solyc07g065420.1	27.9796	4.8063	0.00068496	Up	1.41635	0.710437	0.243132	0	0.0374882	0.0380738
Solyc07g065790.2	2.62189	1.3906	9.89968e-09	Up	25.4817	25.9305	26.0064	5.69093	12.2509	8.53734
Solyc07g065810.2	21.9849	4.45844	3.17377e-07	Up	0.639092	1.9144	5.23179	0.0641611	0.146037	0.105942
Solyc07g065860.3	3.49032	1.80336	0.00272524	Up	1.90271	1.42729	1.38543	0.0949831	0.730934	0.439138
Solyc07g065890.3	4.27609	2.09629	1.31568e-20	Up	49.2938	50.5072	59.6697	7.90478	14.8457	10.4718
Solyc07g066260.3	2.46581	1.30206	0.00304987	Up	69.1768	60.6175	49.3626	28.6657	14.935	16.5253
Solyc07g066360.1	74.2862	6.21502	0.000521771	Up	3.22204	1.6279	0.352838	0	0	0
Solyc07g066550.3	54.8539	5.77752	1.45251e-15	Up	38.372	20.9323	8.85924	0.508984	0.437217	0.105367
Solyc07g066570.3	4.58623	2.19731	5.06858e-06	Up	48.9588	34.8988	14.2616	5.79208	6.1077	6.57177
Solyc08g005100.3	6.76394	2.75786	4.17588e-09	Up	5.35248	2.86998	2.70039	0.297262	0.669165	0.475732
Solyc08g005280.2	85.4568	6.41712	4.76936e-17	Up	2.00487	1.34591	0.864354	0.00731917	0.0142793	0.0217536
Solyc08g005320.3	9.10406	3.18651	0.00535487	Up	0.311178	0.185751	0.183003	0	0.0507905	0.0171946
Solyc08g005460.3	9.14173	3.19247	2.67527e-07	Up	0.552313	1.41617	2.50918	0.107818	0.180297	0.144965
Solyc08g005630.3	38.0972	5.25161	3.58284e-26	Up	15.2855	11.8184	6.869	0.318818	0.310998	0.136871
Solyc08g005640.3	5.16279	2.36815	1.11534e-05	Up	2.39969	1.19003	0.963989	0.29651	0.265135	0.195838
Solyc08g005665.1	14.6713	3.87492	2.13958e-16	Up	26.035	17.639	19.4784	1.52306	1.62948	0.559757
Solyc08g005680.3	12.2291	3.61225	8.75958e-10	Up	11.1298	6.10497	3.05358	0.482666	0.659159	0.310819
Solyc08g005710.3	27.7523	4.79454	7.91721e-09	Up	6.96649	7.22664	8.33695	0.239597	0.478571	0.0113034
Solyc08g005720.3	28.1031	4.81266	4.4538e-07	Up	0.804853	0.397139	0.316204	0.00833017	0.0406293	0
Solyc08g005880.3	105.198	6.71696	7.69844e-36	Up	15.7009	10.6935	8.49112	0.0298256	0.101829	0.162517
Solyc08g005890.3	190.257	7.57181	3.55621e-09	Up	4.11115	2.09517	0.808464	0	0	0.0323243
Solyc08g006155.1	2.68245	1.42355	0.00044485	Up	2.76638	3.83709	3.8655	0.833185	1.51713	1.1006
Solyc08g006260.2	2.21709	1.14867	7.46165e-05	Up	3.15938	2.24723	3.49033	1.01116	1.32898	1.17048
Solyc08g006310.3	2.60073	1.37892	4.61933e-07	Up	12.2767	9.13706	8.81271	2.28319	4.23267	3.81773
Solyc08g006380.3	50.4033	5.65545	1.14425e-08	Up	1.95818	1.7511	1.02184	0.0276888	0.0270097	0.0274316
Solyc08g006390.1	105.843	6.72578	2.37262e-06	Up	1.90077	1.15241	1.31828	0	0	0
Solyc08g006500.3	62.9872	5.97699	3.15317e-11	Up	15.9246	7.82564	1.16341	0.152188	0.148456	0.0376937
Solyc08g006560.3	8.77172	3.13286	1.06139e-17	Up	4.0369	3.07053	3.25756	0.365418	0.291646	0.362024
Solyc08g006680.3	2.30316	1.20361	0.00629062	Up	17.8538	12.2576	9.31431	2.64811	8.6748	4.37579
Solyc08g006690.1	32.8737	5.03886	1.12978e-69	Up	44.8522	55.2661	60.635	1.07882	1.73868	1.48703
Solyc08g006770.3	2.58552	1.37046	0.000117394	Up	13.4565	7.39944	10.2151	2.5223	3.5229	4.50554
Solyc08g006870.3	2.49303	1.3179	2.31417e-05	Up	7.92423	10.5622	14.0158	2.92762	4.03539	4.46773
Solyc08g006917.1	2.21347	1.14631	0.00363745	Up	0.743943	0.837259	0.890237	0.292256	0.395955	0.289541
Solyc08g006990.2	40.5869	5.34294	6.39895e-09	Up	9.37904	5.21237	2.41106	0.253163	0.0238987	0.0485441
Solyc08g007160.3	4.01189	2.00428	0.00092584	Up	36.0315	25.5842	18.8617	9.5046	3.62203	3.10021
Solyc08g007210.3	12.782	3.67605	2.96142e-10	Up	15.2538	5.89884	4.04117	0.346918	0.725163	0.687392
Solyc08g007330.3	5.9492	2.5727	6.65381e-06	Up	4.28284	2.59598	1.84182	0.614247	0.262142	0.332796
Solyc08g007430.2	61.303	5.93788	1.10669e-08	Up	0.296475	0.60267	0.754914	0.00804444	0.0156943	0
Solyc08g007800.3	45.0993	5.49503	7.86424e-05	Up	0.584739	0.304009	0.0798694	0.00946845	0.00923623	0
Solyc08g007830.1	5.88764	2.55769	0.000415321	Up	6.10014	4.14005	2.47396	0.397675	1.39652	0.196991
Solyc08g007840.2	11.3602	3.50591	0.0073985	Up	0.312364	1.04247	2.78305	0	0.331396	0.0258902
Solyc08g007910.3	2.95018	1.56081	2.81628e-08	Up	19.8063	18.5711	16.1153	3.88157	8.19816	4.4893
Solyc08g008080.1	3.99307	1.9975	0.00569339	Up	4.35475	2.18281	2.48688	0.345152	1.45898	0.284955
Solyc08g008087.1	4.03331	2.01196	4.53566e-11	Up	132.21	110.118	102.279	24.1136	33.5335	17.2052
Solyc08g008130.3	2.0439	1.03132	2.52017e-05	Up	27.8866	25.781	24.3207	11.5492	10.7706	10.387
Solyc08g008140.3	2.4193	1.27459	2.78509e-05	Up	6.69	6.47889	6.23445	1.77955	2.46387	2.78672
Solyc08g008150.1	9.07613	3.18208	4.15347e-08	Up	12.915	7.82344	7.84256	0.402045	1.76483	0.697044
Solyc08g008440.2	16.4031	4.0359	0.00682568	Up	0.553089	0.0900421	0.243952	0.0231362	0	0.0229213
Solyc08g008500.3	159.677	7.31902	2.63441e-08	Up	3.42559	1.70864	2.006	0	0	0.0362463
Solyc08g008610.3	21.4274	4.42138	2.06251e-17	Up	6.61639	4.84348	4.0158	0.0599772	0.263278	0.326811
Solyc08g013756.1	6.32665	2.66144	7.42932e-06	Up	5.49316	3.33719	6.38221	0.941554	0.787252	0.333146
Solyc08g013770.3	7.15461	2.83887	0.00612963	Up	0.293693	0.268947	0.835531	0	0.107857	0.0730281
Solyc08g014010.3	12.6585	3.66203	3.53356e-10	Up	4.35039	2.87694	2.78887	0.298404	0.317547	0.0671891
Solyc08g014190.3	45.7714	5.51637	1.75207e-47	Up	22.6409	18.4373	14.2383	0.352405	0.484392	0.222175
Solyc08g014230.3	145.222	7.18211	2.40195e-08	Up	1.09683	0.839726	0.706058	0.0148805	0	0
Solyc08g014430.3	364.688	8.51052	2.40299e-15	Up	3.02517	2.75859	2.19909	0.0192221	0	0
Solyc08g015940.3	21.5364	4.4287	5.38717e-14	Up	14.9754	13.5783	7.74856	0.269676	0.986483	0.267172
Solyc08g016270.2	138.947	7.11839	3.68317e-55	Up	56.243	79.4445	101.469	0.214062	0.858449	0.494839
Solyc08g016586.1	5.18127	2.37331	7.31406e-07	Up	8.41113	5.96124	5.75692	1.36935	1.45564	0.521779
Solyc08g023440.3	3.80466	1.92777	0.000966912	Up	37.6741	37.7842	36.4003	2.20743	17.2263	8.33259
Solyc08g023510.2	25.8226	4.69056	1.36182e-05	Up	14.5304	4.88676	0.856688	0.369308	0.252175	0.0365878
Solyc08g036505.1	17.0732	4.09366	0.000890225	Up	8.6311	4.07488	0.989803	0	0.704384	0.0715387
Solyc08g036600.2	2.08773	1.06194	3.66141e-07	Up	14.5343	14.9113	13.1278	4.49679	7.69875	5.84911
Solyc08g042070.2	51.269	5.68001	4.11349e-05	Up	0.166818	0.162946	0.22306	0	0.00859832	0
Solyc08g044260.3	8.03988	3.00717	0.000471608	Up	34.5816	72.3201	128.432	0.887602	9.96944	16.1048
Solyc08g044265.1	9.15877	3.19515	1.6579e-05	Up	71.1687	166.446	260.421	3.0404	20.1676	26.8082
Solyc08g059700.2	154.594	7.27234	1.44048e-05	Up	0.988099	0.556198	0.0886419	0	0	0
Solyc08g059730.1	10.14	3.34199	7.79841e-29	Up	24.2687	29.7995	34.0707	1.94463	2.33808	3.29308
Solyc08g061010.3	301.433	8.23569	9.76849e-11	Up	0.727809	0.875952	0.866743	0	0	0
Solyc08g061230.3	4.70759	2.23499	0.000660261	Up	1.10167	2.71587	3.38751	0.36867	0.616505	0.365246
Solyc08g061240.2	7.02809	2.81313	5.50245e-07	Up	1.86761	2.21017	2.54729	0.108172	0.492421	0.250056
Solyc08g061480.3	3.86572	1.95074	0.00386288	Up	28.1848	17.1278	7.41699	1.16218	7.6493	3.98741
Solyc08g061880.2	6.32516	2.6611	0.00163238	Up	0.455952	1.06394	1.20665	0.0254306	0.272875	0.100777
Solyc08g061890.3	9.07303	3.18158	2.61547e-08	Up	1.02381	0.835483	1.04262	0.143118	0.063458	0.0644493
Solyc08g061950.1	4.59718	2.20075	2.01476e-05	Up	12.5892	11.1644	15.0801	1.1641	4.54221	1.97707
Solyc08g065265.1	5.9016	2.56111	0.00096351	Up	0.277067	0.477594	0.552085	0.0327246	0.047883	0.113472
Solyc08g065310.3	2.28754	1.1938	0.000796802	Up	82.5088	103.608	128.192	21.8415	60.0341	42.8018
Solyc08g065410.2	20.8152	4.37956	1.43626e-17	Up	3.91013	4.62145	5.21534	0.157022	0.268049	0.155563
Solyc08g065430.3	12.2977	3.62031	4.30369e-19	Up	197.177	134.866	80.3785	7.61036	14.0638	8.18892
Solyc08g065540.3	25.2587	4.65871	0.000700088	Up	0.273592	0.561209	0.666118	0	0.0535867	0
Solyc08g065560.1	39.0752	5.28818	1.6881e-07	Up	4.95724	27.3518	39.0024	0	1.18088	0.533033
Solyc08g065940.3	2.24635	1.16758	0.00438434	Up	139.696	215.853	287.915	92.434	98.8946	55.4703
Solyc08g066210.3	3.2661	1.70757	8.88048e-11	Up	17.4921	15.295	11.7076	3.87024	4.33384	3.59016
Solyc08g066220.3	44.4583	5.47438	9.89366e-18	Up	31.1334	23.4537	16.0275	0.679957	0.5563	0.108652
Solyc08g066290.3	2.01391	1.01	0.000776437	Up	1.81519	1.60684	2.46193	0.721345	1.04622	0.799274
Solyc08g066450.1	25.1997	4.65533	7.99578e-06	Up	3.05302	1.08873	4.05263	0	0.0474585	0.240999
Solyc08g066460.2	238.029	7.89499	1.18541e-05	Up	0.0876957	1.19925	3.09441	0	0	0
Solyc08g066660.1	9.31132	3.21899	0.00240349	Up	12.6883	11.8656	8.98367	0	2.68888	0.82754
Solyc08g066770.3	3.90208	1.96424	0.000510407	Up	58.3108	41.7048	25.4996	6.65434	18.6286	4.19229
Solyc08g067030.3	17.5056	4.12975	1.42858e-18	Up	688.643	479.942	294.933	16.107	19.4139	37.4071
Solyc08g067260.3	36.9008	5.20558	1.00915e-26	Up	121.134	130.929	146.299	1.11504	3.62957	5.01908
Solyc08g067310.1	24.2568	4.60032	2.66728e-12	Up	7.96676	8.87956	8.49712	0.543956	0.098262	0.199594
Solyc08g067390.3	11.2663	3.49394	2.23344e-36	Up	75.0599	63.229	50.9184	3.74346	6.79207	4.37626
Solyc08g067410.2	6.51483	2.70373	6.48865e-35	Up	64.2561	64.6718	73.5047	6.4732	12.4325	8.80616
Solyc08g067505.1	68.4607	6.0972	4.57924e-31	Up	38.563	57.3843	69.2556	0.157699	0.999901	1.01552
Solyc08g067530.1	267.278	8.0622	1.69106e-07	Up	7.95248	3.99708	1.0625	0	0	0
Solyc08g067540.1	149.804	7.22693	1.00498e-16	Up	22.8142	15.739	14.5062	0.302364	0	0
Solyc08g067550.1	18.6308	4.21962	9.04951e-11	Up	39.1968	81.8171	99.5076	4.67962	4.42651	0.983426
Solyc08g067590.1	13.5555	3.76081	4.90465e-24	Up	61.8166	71.6346	86.1605	5.44256	5.60402	2.92067
Solyc08g067595.1	11.7144	3.55022	3.01702e-35	Up	43.9935	40.3268	55.3457	3.21364	4.01901	3.18379
Solyc08g067610.3	3.48782	1.80233	0.015818	Up	13.1932	7.44636	2.08438	2.63575	2.12293	0.724686
Solyc08g067940.3	508.118	8.98902	3.51895e-08	Up	8.47012	3.63883	0.456614	0	0	0
Solyc08g068150.3	15.8257	3.98419	7.87158e-06	Up	660.137	595.518	636.691	1.7493	54.2276	56.3443
Solyc08g068420.3	17.5463	4.1331	0.00103739	Up	0.364289	0.098843	0.128542	0	0.00990988	0.0201294
Solyc08g068670.3	63.105	5.97968	7.55736e-29	Up	8.29622	6.14643	5.26557	0.017646	0.120493	0.139857
Solyc08g068960.3	2.91464	1.54332	0.00838764	Up	0.23803	0.354572	0.151183	0.0776648	0.0582769	0.0828621
Solyc08g069110.3	63.2862	5.98382	0.00283994	Up	0.00664523	0.103856	0.154758	0	0	0
Solyc08g069140.3	3.6802	1.87978	6.16141e-06	Up	10.8154	7.33322	5.58786	1.13841	3.14	1.58675
Solyc08g069180.3	9.32047	3.2204	2.16922e-20	Up	3.92024	5.05065	6.25161	0.279909	0.661925	0.521005
Solyc08g074620.3	5.35432	2.4207	0.000264997	Up	8.46863	28.6454	48.2646	3.81219	7.99921	2.5405
Solyc08g074705.1	216.688	7.75948	1.29836e-14	Up	9.15793	16.2265	26.3776	0	0.0695236	0.141219
Solyc08g074865.1	33.8277	5.08013	0.000617765	Up	0.57608	1.00037	1.08413	0	0.0626852	0
Solyc08g074910.3	2.11723	1.08218	0.00141623	Up	12.7548	15.7488	20.6913	3.99121	9.03034	7.83505
Solyc08g074980.3	33.2427	5.05497	7.50229e-08	Up	1.61567	1.16171	0.950171	0.0788493	0	0.0111596
Solyc08g075020.3	6.63459	2.73001	3.28866e-26	Up	43.8712	48.5483	63.4362	5.38393	7.24792	7.94272
Solyc08g075080.3	3.22929	1.69122	0.000304473	Up	2.87046	1.88955	2.04775	0.806586	0.397221	0.550832
Solyc08g075240.3	208.523	7.70406	8.19597e-13	Up	1.64012	1.63247	1.6263	0	0	0.0206492
Solyc08g075320.3	8.14512	3.02594	0.000104739	Up	0.23748	0.558834	0.354231	0.0108371	0.0739992	0.0429458
Solyc08g075450.3	3.94594	1.98037	2.75512e-10	Up	31.87	25.1625	17.3814	3.96628	6.67367	6.04754
Solyc08g075590.2	149.281	7.22189	5.80661e-07	Up	0.361283	0.253166	0.12471	0	0	0
Solyc08g075705.1	8.69517	3.12021	4.4863e-05	Up	3.06176	1.75066	3.5573	0.449829	0.219398	0.14855
Solyc08g075740.1	3.41344	1.77123	5.51911e-09	Up	93.4748	63.1841	66.1595	18.293	22.6624	15.9484
Solyc08g075760.3	5.49482	2.45807	0.00640889	Up	0.133886	0.0934132	0.242962	0.0192019	0.037462	0.0190236
Solyc08g075825.1	2.734	1.45102	0.000444176	Up	0.73699	1.28551	0.869319	0.200829	0.391807	0.345568
Solyc08g075870.3	7.17244	2.84246	1.29604e-05	Up	51.5246	30.4151	11.6851	2.22795	7.67977	2.16151
Solyc08g075950.2	2.82138	1.4964	0.00798433	Up	2.20074	1.71049	2.06662	0.1663	0.950156	0.835547
Solyc08g076060.3	3.65834	1.87119	6.37555e-07	Up	25.2933	25.9969	26.475	3.50575	5.78587	9.49024
Solyc08g076370.3	39.8554	5.3167	6.2694e-31	Up	19.1345	21.5408	27.7223	0.231086	0.458108	0.834521
Solyc08g076685.1	2.17746	1.12265	0.00617381	Up	6.36645	6.54035	8.42418	1.37749	4.08486	3.38444
Solyc08g076720.3	13.7441	3.78074	4.94944e-10	Up	15.3733	26.386	37.6252	0.466886	2.21211	2.6101
Solyc08g076790.3	72.7018	6.18392	3.13649e-17	Up	8.69031	4.13063	2.87479	0.0194745	0.0759875	0.0964681
Solyc08g076810.3	2.58014	1.36745	8.52715e-07	Up	5.52911	4.90362	4.28824	1.74297	1.55683	1.58809
Solyc08g077000.1	84.5503	6.40174	0.000235969	Up	1.24087	0.255173	0.24197	0	0	0
Solyc08g077180.3	2.96776	1.56937	0.000870896	Up	9.97677	7.71934	5.45091	3.0515	1.63424	1.79018
Solyc08g077360.3	4.44457	2.15204	3.84261e-07	Up	3.36688	2.92333	2.53206	0.762526	0.466278	0.439736
Solyc08g077385.1	2.15609	1.10842	0.00374929	Up	2.94013	2.77329	2.53796	0.734762	1.91543	0.815792
Solyc08g077440.3	2.46404	1.30103	1.22546e-05	Up	335.274	344.753	318.158	134.171	121	90.4106
Solyc08g077670.2	20.4069	4.35098	0.000967717	Up	0.46669	0.23784	0.236273	0.0203709	0.0198713	0
Solyc08g077760.3	3.71919	1.89499	0.00939672	Up	191.656	130.749	143.957	68.8837	15.622	13.9741
Solyc08g078030.3	27.3861	4.77537	2.69266e-07	Up	1.39009	0.93709	1.98964	0.0196559	0	0.11684
Solyc08g078040.3	2.94624	1.55888	0.00674856	Up	44.3594	28.2997	9.97946	4.72	13.2004	7.58361
Solyc08g078155.1	19.4787	4.28382	0.0100812	Up	0.175525	0.31841	0.106175	0.0251739	0	0
Solyc08g078300.3	9.35417	3.22561	1.10184e-15	Up	3.90672	2.8509	3.12177	0.381529	0.297737	0.226791
Solyc08g078310.3	3.68258	1.88072	9.13233e-06	Up	25.9405	19.4911	12.17	5.2931	4.8585	3.20463
Solyc08g078400.3	56.0615	5.80894	3.97324e-08	Up	1.34557	0.80777	0.48963	0.0140716	0.0274529	0
Solyc08g078520.3	17.4064	4.12154	1.78329e-24	Up	4.58912	3.12367	2.84316	0.145491	0.151384	0.230623
Solyc08g078670.2	3.84452	1.94281	2.24341e-09	Up	73.1883	66.2147	68.9831	18.519	16.266	11.3829
Solyc08g078840.3	7.77225	2.95833	0.000868774	Up	1.58555	0.639166	0.559472	0.126333	0.0246469	0.150192
Solyc08g078870.2	3.2185	1.68639	0.000931902	Up	403.708	787.78	1115.37	164.889	358.361	122.955
Solyc08g078960.3	4.69255	2.23037	0.000303565	Up	24.2803	41.0532	56.7392	12.2211	4.45033	4.34758
Solyc08g079140.1	10.5236	3.39555	0.000432489	Up	3.11839	1.31397	0.841443	0.184158	0.0598805	0.182448
Solyc08g079255.1	5.07245	2.34268	9.51614e-13	Up	32.138	30.5409	28.15	6.09768	4.31886	4.72777
Solyc08g079285.1	3.45847	1.79013	0.00817353	Up	0.45553	0.809015	0.416456	0.124725	0.223055	0.0823779
Solyc08g079420.3	5.2216	2.38449	2.27321e-09	Up	71.5043	73.1715	66.9057	13.4191	15.3694	6.23018
Solyc08g079440.1	2.13449	1.09389	2.87555e-05	Up	25.9428	22.5871	18.4451	6.80862	12.7631	8.37078
Solyc08g079460.3	4.52488	2.17788	1.83628e-07	Up	20.1978	13.1701	8.15699	2.44094	2.34376	3.1157
Solyc08g079480.3	2.4067	1.26705	0.0149102	Up	1.41097	2.08956	2.43314	0.959585	0.490312	0.611147
Solyc08g079510.3	5.66445	2.50194	3.23502e-13	Up	10.9645	10.4151	9.92459	0.829568	1.96859	2.15739
Solyc08g079530.3	4.31529	2.10946	0.000521026	Up	5.88076	4.22636	2.87069	1.37657	0.477442	0.590972
Solyc08g079690.3	3.3614	1.74906	0.000126219	Up	6.72942	4.29789	8.21952	1.97482	1.52083	1.39013
Solyc08g079740.3	9.8877	3.30563	4.25015e-28	Up	4.70159	4.46574	5.00929	0.268189	0.433527	0.561762
Solyc08g079770.3	41.296	5.36793	4.88671e-26	Up	4.5115	4.19822	3.62238	0.0274835	0.0804284	0.157924
Solyc08g079840.2	63.9079	5.99792	8.61226e-41	Up	176.322	115.395	70.1761	0.968752	1.81635	2.24358
Solyc08g079850.3	7.37277	2.88221	7.81168e-10	Up	80.7815	59.3837	41.9907	4.54249	5.34371	11.6593
Solyc08g079980.1	15.9073	3.99162	4.09113e-07	Up	0.698038	0.611303	0.980986	0.0845782	0.0235725	0.0119704
Solyc08g080040.3	105.151	6.71632	7.86545e-09	Up	11.1329	6.69983	0.595868	0.0627908	0	0.0829434
[truncated: 740 more rows]

## Sheet: Table S5
Table S5. Species information for 220 taxa used in LACS1/2 phylogenetic analysis.
Spe_name	Taxid	Species	Order	No rank	Superkingdom	Kingdom	Phylum	Subphylum	Clade	Class	Order	Family	Genus	Suborder	Subfamily	Tribe	Subtribe	Section	Subgenus	Species	Subclass	Superorder	Genome_name
Annona_cherimola	49314	Annona cherimola	Magnoliales	cellular organisms	Eukaryota	Viridiplantae	Streptophyta	Streptophytina	Magnoliidae	Magnoliopsida	Magnoliales	Annonaceae	Annona		Annonoideae	Annoneae							anche102_proteins_primaryTranscriptOnly_annot.fasta
Elaeagnus_angustifolia	36777	Elaeagnus angustifolia	Rosales	cellular organisms	Eukaryota	Viridiplantae	Streptophyta	Streptophytina	fabids	Magnoliopsida	Rosales	Elaeagnaceae	Elaeagnus										Elaeagnus_angustifolia_Chr_genome_final_gene.gff3.pep
Moringa_oleifera	3735	Moringa oleifera	Brassicales	cellular organisms	Eukaryota	Viridiplantae	Streptophyta	Streptophytina	malvids	Magnoliopsida	Brassicales	Moringaceae	Moringa										Moringa_oleifera_MorolBGI_prot_LATEST.tfa
Melastoma_dodecandrum	130512	Melastoma dodecandrum	Myrtales	cellular organisms	Eukaryota	Viridiplantae	Streptophyta	Streptophytina	malvids	Magnoliopsida	Myrtales	Melastomataceae	Melastoma		Melastomatoideae	Melastomateae							Melastoma_dodecandrum_GWHBCLA00000000.Protein.faa
Vitellaria_paradoxa	292385	Vitellaria paradoxa	Ericales	cellular organisms	Eukaryota	Viridiplantae	Streptophyta	Streptophytina	asterids	Magnoliopsida	Ericales	Sapotaceae	Vitellaria		Sapotoideae								Vitellaria_paradoxa_Vitpa_pep_LATEST.fa
Picea_mariana	3335	Picea mariana	Pinales	cellular organisms	Eukaryota	Viridiplantae	Streptophyta	Streptophytina	Conifers I	Pinopsida	Pinales	Pinaceae	Picea								Pinidae		Picea_mariana_pmariana-v1_proteins.faa
Wurfbainia_longiligularis	648859	Wurfbainia longiligularis	Zingiberales	cellular organisms	Eukaryota	Viridiplantae	Streptophyta	Streptophytina	commelinids	Magnoliopsida	Zingiberales	Zingiberaceae	Wurfbainia								Petrosaviidae		Wurfbainia_longiligularis_V01.protein.fasta
Sequoiadendron_giganteum	99814	Sequoiadendron giganteum	Cupressales	cellular organisms	Eukaryota	Viridiplantae	Streptophyta	Streptophytina	Conifers II	Pinopsida	Cupressales	Cupressaceae	Sequoiadendron								Pinidae		Sequoiadendron_giganteum_Segi.2_0.pep.fa
Torreya_grandis	58047	Torreya grandis	Cupressales	cellular organisms	Eukaryota	Viridiplantae	Streptophyta	Streptophytina	Conifers II	Pinopsida	Cupressales	Taxaceae	Torreya								Pinidae		Torreya_grandis_Tgrandis_chr.protein.fa
Pleurozium_schreberi	34163	Pleurozium schreberi	Hypnales	cellular organisms	Eukaryota	Viridiplantae	Streptophyta	Streptophytina	Bryophytina	Bryopsida	Hypnales	Hylocomiaceae	Pleurozium								Bryidae	Hypnanae	Pleurozium_schreberi_protein.fa
Gongronemopsis_tenacissima	187505	Gongronemopsis tenacissima	Gentianales	cellular organisms	Eukaryota	Viridiplantae	Streptophyta	Streptophytina	lamiids	Magnoliopsida	Gentianales	Apocynaceae	Gongronemopsis		Asclepiadoideae	Marsdenieae							Gongronemopsis_tenacissima.pep.fa
Mesotaenium_endlicherianum	184485	Mesotaenium endlicherianum	Zygnematales	cellular organisms	Eukaryota	Viridiplantae	Streptophyta	Streptophytina		Zygnemophyceae	Zygnematales	Mesotaeniaceae	Mesotaenium								Zygnematophycidae		Mesotaenium_endlicherianum.pep.fa
Sechium_edule	184140	Sicyos edulis	Cucurbitales	cellular organisms	Eukaryota	Viridiplantae	Streptophyta	Streptophytina	fabids	Magnoliopsida	Cucurbitales	Cucurbitaceae	Sicyos			Sicyoeae							Sechium_edule_Chayote_pep.fa
Diphasiastrum_complanatum	34168	Diphasiastrum complanatum	Lycopodiales	cellular organisms	Eukaryota	Viridiplantae	Streptophyta	Streptophytina	Tracheophyta	Lycopodiopsida	Lycopodiales	Lycopodiaceae	Diphasiastrum		Lycopodioideae								Diphasiastrum_complanatum.pep.fa
Ginkgo_biloba	3311	Ginkgo biloba	Ginkgoales	cellular organisms	Eukaryota	Viridiplantae	Streptophyta	Streptophytina	Acrogymnospermae	Ginkgoopsida	Ginkgoales	Ginkgoaceae	Ginkgo								Ginkgoidae		Ginkgo_biloba_Gbi_new_chr.pep.fa
Dipterocarpus_intricatus	340442	Dipterocarpus intricatus	Malvales	cellular organisms	Eukaryota	Viridiplantae	Streptophyta	Streptophytina	malvids	Magnoliopsida	Malvales	Dipterocarpaceae	Dipterocarpus		Dipterocarpoideae								Dipterocarpus_intricatus.pep.fa
Tetraena_mongolica	66646	Tetraena mongolica	Zygophyllales	cellular organisms	Eukaryota	Viridiplantae	Streptophyta	Streptophytina	fabids	Magnoliopsida	Zygophyllales	Zygophyllaceae	Tetraena		Zygophylloideae								Tetraena_mongolica_genes.gff3.pep
Fagopyrum_tataricum	62330	Fagopyrum tataricum	Caryophyllales	cellular organisms	Eukaryota	Viridiplantae	Streptophyta	Streptophytina	Pentapetalae	Magnoliopsida	Caryophyllales	Polygonaceae	Fagopyrum		Polygonoideae	Fagopyreae							Fagopyrum_tataricum_hap1.prot.long.fa
Camellia_chekiangoleosa	450940	Camellia chekiangoleosa	Ericales	cellular organisms	Eukaryota	Viridiplantae	Streptophyta	Streptophytina	asterids	Magnoliopsida	Ericales	Theaceae	Camellia										Camellia_chekiangoleosa.pep.fa
Buxus_austroyunnanensis	2652331	Buxus austroyunnanensis	Buxales	cellular organisms	Eukaryota	Viridiplantae	Streptophyta	Streptophytina	Mesangiospermae	Magnoliopsida	Buxales	Buxaceae	Buxus										Buxus_austroyunnanensis.pep.fa
Bretschneidera_sinensis	28529	Bretschneidera sinensis	Brassicales	cellular organisms	Eukaryota	Viridiplantae	Streptophyta	Streptophytina	malvids	Magnoliopsida	Brassicales	Akaniaceae	Bretschneidera										Bretschneidera_sinensis.pep.fa
Cyperus_esculentus	1053340	Cyperus esculentus	Poales	C4 Cyperus incertae sedis	Eukaryota	Viridiplantae	Streptophyta	Streptophytina	C4 Cyperus	Magnoliopsida	Poales	Cyperaceae	Cyperus		Cyperoideae	Cypereae			Cyperus subgen. Cyperus		Petrosaviidae		Cyperus_esculentus_Gene.pep
Sparganium_stoloniferum	203643	Sparganium stoloniferum	Poales	cellular organisms	Eukaryota	Viridiplantae	Streptophyta	Streptophytina	commelinids	Magnoliopsida	Poales	Typhaceae	Sparganium								Petrosaviidae		Sparganium_stoloniferum.pep.fa
Aegiceras_corniculatum	59970	Aegiceras corniculatum	Ericales	cellular organisms	Eukaryota	Viridiplantae	Streptophyta	Streptophytina	asterids	Magnoliopsida	Ericales	Primulaceae	Aegiceras										Aegiceras_corniculatum.pep.fa
Thymus_quinquecostatus	228974	Thymus quinquecostatus	Lamiales	cellular organisms	Eukaryota	Viridiplantae	Streptophyta	Streptophytina	lamiids	Magnoliopsida	Lamiales	Lamiaceae	Thymus		Nepetoideae	Mentheae							Thymus_quinquecostatus.pep.fa
Polygala_tenuifolia	355332	Polygala tenuifolia	Fabales	cellular organisms	Eukaryota	Viridiplantae	Streptophyta	Streptophytina	fabids	Magnoliopsida	Fabales	Polygalaceae	Polygala										Polygala_tenuifolia_pt.pep
Aquilaria_sinensis	210372	Aquilaria sinensis	Malvales	cellular organisms	Eukaryota	Viridiplantae	Streptophyta	Streptophytina	malvids	Magnoliopsida	Malvales	Thymelaeaceae	Aquilaria										Aquilaria_sinensis_pep.fasta
Kalanchoe_fedtschenkoi	63787	Kalanchoe fedtschenkoi	Saxifragales	cellular organisms	Eukaryota	Viridiplantae	Streptophyta	Streptophytina	Pentapetalae	Magnoliopsida	Saxifragales	Crassulaceae	Kalanchoe										Kalanchoe_fedtschenkoi.pep.fa
Niphotrichum_japonicum	254109	Niphotrichum japonicum	Grimmiales	cellular organisms	Eukaryota	Viridiplantae	Streptophyta	Streptophytina	Bryophytina	Bryopsida	Grimmiales	Grimmiaceae	Niphotrichum								Dicranidae		Niphotrichum_japonicum.primary.pep
Camptotheca_acuminata	16922	Camptotheca acuminata	Cornales	cellular organisms	Eukaryota	Viridiplantae	Streptophyta	Streptophytina	asterids	Magnoliopsida	Cornales	Nyssaceae	Camptotheca										Camptotheca_acuminata.pep.fa
Elaeagnus_mollis	1642857	Elaeagnus mollis	Rosales	cellular organisms	Eukaryota	Viridiplantae	Streptophyta	Streptophytina	fabids	Magnoliopsida	Rosales	Elaeagnaceae	Elaeagnus										Elaeagnus_mollis_CGMY.genome.pep.fasta
Aldrovanda_vesiculosa	173386	Aldrovanda vesiculosa	Caryophyllales	cellular organisms	Eukaryota	Viridiplantae	Streptophyta	Streptophytina	Pentapetalae	Magnoliopsida	Caryophyllales	Droseraceae	Aldrovanda										Aldrovanda_vesiculosa.pep.fa
Welwitschia_mirabilis	3377	Welwitschia mirabilis	Welwitschiales	cellular organisms	Eukaryota	Viridiplantae	Streptophyta	Streptophytina	Acrogymnospermae	Gnetopsida	Welwitschiales	Welwitschiaceae	Welwitschia								Gnetidae		Welwitschia_mirabilis.pep.fa
Syntrichia_caninervis	200751	Syntrichia caninervis	Pottiales	cellular organisms	Eukaryota	Viridiplantae	Streptophyta	Streptophytina	Bryophytina	Bryopsida	Pottiales	Pottiaceae	Syntrichia								Dicranidae		Syntrichia_caninervis.pep.fa
Takakia_lepidozioides	37425	Takakia lepidozioides	Takakiales	cellular organisms	Eukaryota	Viridiplantae	Streptophyta	Streptophytina	Takakiophytina	Takakiopsida	Takakiales	Takakiaceae	Takakia										Takakia_lepidozioides.pep.fa
Amborella_trichopoda	13333	Amborella trichopoda	Amborellales	cellular organisms	Eukaryota	Viridiplantae	Streptophyta	Streptophytina	Spermatophyta	Magnoliopsida	Amborellales	Amborellaceae	Amborella										Amborella_trichopoda.pep.fa
Tarenaya_hassleriana	28532	Tarenaya hassleriana	Brassicales	cellular organisms	Eukaryota	Viridiplantae	Streptophyta	Streptophytina	New World clade	Magnoliopsida	Brassicales	Cleomaceae	Tarenaya										Tarenaya_hassleriana.pep.fa
Boehmeria_nivea	83906	Boehmeria nivea	Rosales	cellular organisms	Eukaryota	Viridiplantae	Streptophyta	Streptophytina	fabids	Magnoliopsida	Rosales	Urticaceae	Boehmeria										Boehmeria_nivea_ZSZ1.proteins.fa
Pinellia_pedatisecta	199222	Pinellia pedatisecta	Alismatales	cellular organisms	Eukaryota	Viridiplantae	Streptophyta	Streptophytina	Liliopsida	Magnoliopsida	Alismatales	Araceae	Pinellia		Aroideae	Arisaemateae							Pinellia_pedatisecta.protein.pep
Dioscorea_cayenensis	29710	Dioscorea cayenensis	Dioscoreales	cellular organisms	Eukaryota	Viridiplantae	Streptophyta	Streptophytina	Liliopsida	Magnoliopsida	Dioscoreales	Dioscoreaceae	Dioscorea								Petrosaviidae		Dioscorea_cayenensis.pep.fa
Sequoia_sempervirens	28980	Sequoia sempervirens	Cupressales	cellular organisms	Eukaryota	Viridiplantae	Streptophyta	Streptophytina	Conifers II	Pinopsida	Cupressales	Cupressaceae	Sequoia								Pinidae		Sequoia_sempervirens.pep.fa
Cycas_panzhihuaensis	123604	Cycas panzhihuaensis	Cycadales	cellular organisms	Eukaryota	Viridiplantae	Streptophyta	Streptophytina	Acrogymnospermae	Cycadopsida	Cycadales	Cycadaceae	Cycas								Cycadidae		Cycas_panzhihuaensis.pep.fa
Penium_margaritaceum	102169	Penium margaritaceum	Desmidiales	cellular organisms	Eukaryota	Viridiplantae	Streptophyta	Streptophytina		Zygnemophyceae	Desmidiales	Peniaceae	Penium								Zygnematophycidae		Penium_margaritaceum.pep.fa
Spirogloea_muscicola	2576442	Spirogloea muscicola	Spirogloeales	cellular organisms	Eukaryota	Viridiplantae	Streptophyta	Streptophytina		Zygnemophyceae	Spirogloeales	Spirogloeaceae	Spirogloea								Spirogloeophycidae		Spirogloea_muscicola.pep.fa
Solanum_galapagense	315350	Solanum galapagense	Solanales	cellular organisms	Eukaryota	Viridiplantae	Streptophyta	Streptophytina	lamiids	Magnoliopsida	Solanales	Solanaceae	Solanum		Solanoideae	Solaneae			Solanum subgen. Lycopersicon				Solanum_galapagense.pep.fa
Coriaria_nepalensis	79760	Coriaria nepalensis	Cucurbitales	cellular organisms	Eukaryota	Viridiplantae	Streptophyta	Streptophytina	fabids	Magnoliopsida	Cucurbitales	Coriariaceae	Coriaria										Coriaria_nepalensis.chr.pep.fa
Linum_usitatissimum	4006	Linum usitatissimum	Malpighiales	cellular organisms	Eukaryota	Viridiplantae	Streptophyta	Streptophytina	fabids	Magnoliopsida	Malpighiales	Linaceae	Linum										Linum_usitatissimum.pep.fa
Cissus_rotundifolia	416102	Cissus rotundifolia	Vitales	rosids incertae sedis	Eukaryota	Viridiplantae	Streptophyta	Streptophytina	rosids	Magnoliopsida	Vitales	Vitaceae	Cissus			Cisseae							Cissus_rotundifolia.pep.fa
Amaranthus_tricolor	29722	Amaranthus tricolor	Caryophyllales	cellular organisms	Eukaryota	Viridiplantae	Streptophyta	Streptophytina	Pentapetalae	Magnoliopsida	Caryophyllales	Amaranthaceae	Amaranthus										Amaranthus_tricolor.pep.fa
Phoenix_dactylifera	42345	Phoenix dactylifera	Arecales	cellular organisms	Eukaryota	Viridiplantae	Streptophyta	Streptophytina	commelinids	Magnoliopsida	Arecales	Arecaceae	Phoenix		Coryphoideae	Phoeniceae					Petrosaviidae		Phoenix_dactylifera.pep.fa
Alsophila_spinulosa	204586	Alsophila spinulosa	Cyatheales	cellular organisms	Eukaryota	Viridiplantae	Streptophyta	Streptophytina	Euphyllophyta	Polypodiopsida	Cyatheales	Cyatheaceae	Alsophila								Polypodiidae		Alsophila_spinulosa.pep.fa
Azolla_filiculoides	84609	Azolla filiculoides	Salviniales	cellular organisms	Eukaryota	Viridiplantae	Streptophyta	Streptophytina	Euphyllophyta	Polypodiopsida	Salviniales	Salviniaceae	Azolla								Polypodiidae		Azolla_filiculoides.pep.fa
Picea_glauca	3330	Picea glauca	Pinales	cellular organisms	Eukaryota	Viridiplantae	Streptophyta	Streptophytina	Conifers I	Pinopsida	Pinales	Pinaceae	Picea								Pinidae		Picea_glauca_genome.proteinsNamsComplFinal.fasta
Anthoceros_agrestis	41834	Anthoceros agrestis	Anthocerotales	cellular organisms	Eukaryota	Viridiplantae	Streptophyta	Streptophytina	Anthocerotophyta	Anthocerotopsida	Anthocerotales	Anthocerotaceae	Anthoceros								Anthocerotidae		Anthoceros_agrestis.pep.fa
Anthoceros_angustus	48387	Anthoceros angustus	Anthocerotales	cellular organisms	Eukaryota	Viridiplantae	Streptophyta	Streptophytina	Anthocerotophyta	Anthocerotopsida	Anthocerotales	Anthocerotaceae	Anthoceros								Anthocerotidae		Anthoceros_angustus.pep.fa
Brasenia_schreberi	4424	Brasenia schreberi	Nymphaeales	cellular organisms	Eukaryota	Viridiplantae	Streptophyta	Streptophytina	Spermatophyta	Magnoliopsida	Nymphaeales	Cabombaceae	Brasenia										Brasenia_schreberi.pep.fa
Diospyros_kaki	35925	Diospyros kaki	Ericales	cellular organisms	Eukaryota	Viridiplantae	Streptophyta	Streptophytina	asterids	Magnoliopsida	Ericales	Ebenaceae	Diospyros										Diospyros_kaki_Dka.pep.fa
Rhododendron_molle	49168	Rhododendron molle	Ericales	cellular organisms	Eukaryota	Viridiplantae	Streptophyta	Streptophytina	asterids	Magnoliopsida	Ericales	Ericaceae	Rhododendron		Ericoideae	Rhodoreae							Rhododendron_molle.pep.fa
Capparis_spinosa	65558	Capparis spinosa	Brassicales	cellular organisms	Eukaryota	Viridiplantae	Streptophyta	Streptophytina	malvids	Magnoliopsida	Brassicales	Capparaceae	Capparis										Capparis_spinosa_C.spinosa.pep.fa
Artocarpus_altilis	194251	Artocarpus altilis	Rosales	cellular organisms	Eukaryota	Viridiplantae	Streptophyta	Streptophytina	fabids	Magnoliopsida	Rosales	Moraceae	Artocarpus			Artocarpeae							Artocarpus_altilis.pep.fa
Saururus_chinensis	54806	Saururus chinensis	Piperales	cellular organisms	Eukaryota	Viridiplantae	Streptophyta	Streptophytina	Magnoliidae	Magnoliopsida	Piperales	Saururaceae	Saururus										Saururus_chinensis.pep.fa
Acorus_tatarinowii	123564	Acorus tatarinowii	Acorales	cellular organisms	Eukaryota	Viridiplantae	Streptophyta	Streptophytina	Liliopsida	Magnoliopsida	Acorales	Acoraceae	Acorus										Acorus_tatarinowii.pep.fa
Salvinia_cucullata	32188	Salvinia cucullata	Salviniales	cellular organisms	Eukaryota	Viridiplantae	Streptophyta	Streptophytina	Euphyllophyta	Polypodiopsida	Salviniales	Salviniaceae	Salvinia								Polypodiidae		Salvinia_cucullata.pep.fa
Pinus_tabuliformis	88731	Pinus tabuliformis	Pinales	cellular organisms	Eukaryota	Viridiplantae	Streptophyta	Streptophytina	Conifers I	Pinopsida	Pinales	Pinaceae	Pinus						Pinus subgen. Pinus		Pinidae		Pinus_tabuliformis.pep.fa
Angelica_sinensis	165353	Angelica sinensis	Apiales	cellular organisms	Eukaryota	Viridiplantae	Streptophyta	Streptophytina	apioid superclade	Magnoliopsida	Apiales	Apiaceae	Angelica	Apiineae	Apioideae	Selineae							Angelica_sinensis.pep.fa
Nymphoides_indica	105901	Nymphoides indica	Asterales	cellular organisms	Eukaryota	Viridiplantae	Streptophyta	Streptophytina	campanulids	Magnoliopsida	Asterales	Menyanthaceae	Nymphoides										Nymphoides_indica.pep
Cornus_wilsoniana	367357	Cornus wilsoniana	Cornales	cellular organisms	Eukaryota	Viridiplantae	Streptophyta	Streptophytina	asterids	Magnoliopsida	Cornales	Cornaceae	Cornus										cornus_wilsoniana.pep.fa
Antirrhinum_majus	4151	Antirrhinum majus	Lamiales	cellular organisms	Eukaryota	Viridiplantae	Streptophyta	Streptophytina	lamiids	Magnoliopsida	Lamiales	Plantaginaceae	Antirrhinum			Antirrhineae							Antirrhinum_majus.pep.fa
Drosera_spatulata	16681	Drosera spatulata	Caryophyllales	cellular organisms	Eukaryota	Viridiplantae	Streptophyta	Streptophytina	Pentapetalae	Magnoliopsida	Caryophyllales	Droseraceae	Drosera										Drosera_spatulata.pep.fa
Allium_fistulosum	35875	Allium fistulosum	Asparagales	cellular organisms	Eukaryota	Viridiplantae	Streptophyta	Streptophytina	Liliopsida	Magnoliopsida	Asparagales	Amaryllidaceae	Allium		Allioideae	Allieae					Petrosaviidae		Allium_fistulosum.pep.fa
Taxus_wallichiana	147273	Taxus wallichiana	Cupressales	cellular organisms	Eukaryota	Viridiplantae	Streptophyta	Streptophytina	Conifers II	Pinopsida	Cupressales	Taxaceae	Taxus								Pinidae		Taxus_wallichiana.pep.fa
Primula_vulgaris	175104	Primula vulgaris	Ericales	cellular organisms	Eukaryota	Viridiplantae	Streptophyta	Streptophytina	asterids	Magnoliopsida	Ericales	Primulaceae	Primula										Primula_vulgaris.pep.fa
Mesua_ferrea	210380	Mesua ferrea	Malpighiales	cellular organisms	Eukaryota	Viridiplantae	Streptophyta	Streptophytina	fabids	Magnoliopsida	Malpighiales	Calophyllaceae	Mesua			Calophylleae							Mesua_ferrea_10X.pep
Euryale_ferox	4414	Euryale ferox	Nymphaeales	cellular organisms	Eukaryota	Viridiplantae	Streptophyta	Streptophytina	Spermatophyta	Magnoliopsida	Nymphaeales	Nymphaeaceae	Euryale										GWHBFHH00000000.pep.fa
Panax_japonicus	44685	Panax japonicus	Apiales	cellular organisms	Eukaryota	Viridiplantae	Streptophyta	Streptophytina	campanulids	Magnoliopsida	Apiales	Araliaceae	Panax	Apiineae									Panax_japonicus.pep.fa
Ilex_polyneura	1043422	Ilex polyneura	Aquifoliales	cellular organisms	Eukaryota	Viridiplantae	Streptophyta	Streptophytina	campanulids	Magnoliopsida	Aquifoliales	Aquifoliaceae	Ilex										GWHBDNW00000000.pep.fa
Artemisia_argyi	259893	Artemisia argyi	Asterales	cellular organisms	Eukaryota	Viridiplantae	Streptophyta	Streptophytina	campanulids	Magnoliopsida	Asterales	Asteraceae	Artemisia		Asteroideae	Anthemideae	Artemisiinae						Artemisia_argyi.pep.fa
Platycodon_grandiflorus	94286	Platycodon grandiflorus	Asterales	cellular organisms	Eukaryota	Viridiplantae	Streptophyta	Streptophytina	campanulids	Magnoliopsida	Asterales	Campanulaceae	Platycodon										GWHARYT00000000.pep.fa
Davidia_involucrata	16924	Davidia involucrata	Cornales	cellular organisms	Eukaryota	Viridiplantae	Streptophyta	Streptophytina	asterids	Magnoliopsida	Cornales	Nyssaceae	Davidia										GWHABJS00000000.pep.fa
Lonicera_japonica	105884	Lonicera japonica	Dipsacales	cellular organisms	Eukaryota	Viridiplantae	Streptophyta	Streptophytina	campanulids	Magnoliopsida	Dipsacales	Caprifoliaceae	Lonicera										GWHAAZE00000000.pep.fa
Camellia_sinensis	4442	Camellia sinensis	Ericales	cellular organisms	Eukaryota	Viridiplantae	Streptophyta	Streptophytina	asterids	Magnoliopsida	Ericales	Theaceae	Camellia										GWHAZTZ00000000.pep.fa
Eucommia_ulmoides	4392	Eucommia ulmoides	Garryales	cellular organisms	Eukaryota	Viridiplantae	Streptophyta	Streptophytina	lamiids	Magnoliopsida	Garryales	Eucommiaceae	Eucommia										GWHBISF00000000.pep.fa
Pogostemon_cablin	28511	Pogostemon cablin	Lamiales	cellular organisms	Eukaryota	Viridiplantae	Streptophyta	Streptophytina	lamiids	Magnoliopsida	Lamiales	Lamiaceae	Pogostemon		Lamioideae	Pogostemoneae							GWHBAZF00000000.pep.fa
Jasminum_sambac	660624	Jasminum sambac	Lamiales	cellular organisms	Eukaryota	Viridiplantae	Streptophyta	Streptophytina	lamiids	Magnoliopsida	Lamiales	Oleaceae	Jasminum			Jasmineae							GWHBFHJ00000000.pep.fa
Lindenbergia_sp._Thulin_8079	69068	Lindenbergia sp. Thulin 8079	Lamiales	unclassified Lindenbergia	Eukaryota	Viridiplantae	Streptophyta	Streptophytina	lamiids	Magnoliopsida	Lamiales	Orobanchaceae	Lindenbergia										GWHBHPT00000000.Protein.faa
Sesamum_indicum	4182	Sesamum indicum	Lamiales	cellular organisms	Eukaryota	Viridiplantae	Streptophyta	Streptophytina	lamiids	Magnoliopsida	Lamiales	Pedaliaceae	Sesamum										Sesamum_indicum.pep.fa
Antirrhinum_hispanicum	49039	Antirrhinum hispanicum	Lamiales	cellular organisms	Eukaryota	Viridiplantae	Streptophyta	Streptophytina	lamiids	Magnoliopsida	Lamiales	Plantaginaceae	Antirrhinum			Antirrhineae							GWHBFSA00000000.pep.fa
Ipomoea_aquatica	89636	Ipomoea aquatica	Solanales	cellular organisms	Eukaryota	Viridiplantae	Streptophyta	Streptophytina	lamiids	Magnoliopsida	Solanales	Convolvulaceae	Ipomoea			Ipomoeeae							GWHABKX00000000.pep.fa
Ipomoea_triloba	35885	Ipomoea triloba	Solanales	cellular organisms	Eukaryota	Viridiplantae	Streptophyta	Streptophytina	lamiids	Magnoliopsida	Solanales	Convolvulaceae	Ipomoea			Ipomoeeae							Ipomoea_triloba.pep.fa
Solanum_lycopersicum	4081	Solanum lycopersicum	Solanales	cellular organisms	Eukaryota	Viridiplantae	Streptophyta	Streptophytina	lamiids	Magnoliopsida	Solanales	Solanaceae	Solanum		Solanoideae	Solaneae			Solanum subgen. Lycopersicon				GWHBAUD00000000.pep.fa
Macadamia_integrifolia	60698	Macadamia integrifolia	Proteales	cellular organisms	Eukaryota	Viridiplantae	Streptophyta	Streptophytina	Mesangiospermae	Magnoliopsida	Proteales	Proteaceae	Macadamia										GWHBAUK00000000.1.pep.fa
Epimedium_pubescens	153729	Epimedium pubescens	Ranunculales	cellular organisms	Eukaryota	Viridiplantae	Streptophyta	Streptophytina	Mesangiospermae	Magnoliopsida	Ranunculales	Berberidaceae	Epimedium		Podophylloideae	Epimedieae							GWHBECS00000000.pep.fa
Akebia_trifoliata	155132	Akebia trifoliata	Ranunculales	cellular organisms	Eukaryota	Viridiplantae	Streptophyta	Streptophytina	Mesangiospermae	Magnoliopsida	Ranunculales	Lardizabalaceae	Akebia		Lardizabaloideae	Lardizabaleae							GWHBISH00000000.pep.fa
Corydalis_tomentella	1055021	Corydalis tomentella	Ranunculales	cellular organisms	Eukaryota	Viridiplantae	Streptophyta	Streptophytina	Mesangiospermae	Magnoliopsida	Ranunculales	Papaveraceae	Corydalis		Fumarioideae								GWHAORS00000000.pep.fa
Aconitum_vilmorinianum	226101	Aconitum vilmorinianum	Ranunculales	cellular organisms	Eukaryota	Viridiplantae	Streptophyta	Streptophytina	Mesangiospermae	Magnoliopsida	Ranunculales	Ranunculaceae	Aconitum		Ranunculoideae	Delphinieae							GWHBRAL00000000.Protein.faa
Carica_papaya	3649	Carica papaya	Brassicales	cellular organisms	Eukaryota	Viridiplantae	Streptophyta	Streptophytina	malvids	Magnoliopsida	Brassicales	Caricaceae	Carica										GWHBFSD00000000.pep.fa
Cleome_violacea	389490	Cleome violacea	Brassicales	cellular organisms	Eukaryota	Viridiplantae	Streptophyta	Streptophytina	malvids	Magnoliopsida	Brassicales	Cleomaceae	Cleome										Cleome_violacea.pep.fa
Euscaphis_japonica	210332	Euscaphis japonica	Crossosomatales	cellular organisms	Eukaryota	Viridiplantae	Streptophyta	Streptophytina	malvids	Magnoliopsida	Crossosomatales	Staphyleaceae	Euscaphis										GWHBCHS00000000.pep.fa
Cicer_arietinum	3827	Cicer arietinum	Fabales	cellular organisms	Eukaryota	Viridiplantae	Streptophyta	Streptophytina	IRL clade	Magnoliopsida	Fabales	Fabaceae	Cicer		Papilionoideae	Cicereae							Cicer_arietinum.pep.fa
Glycine_max	3847	Glycine max	Fabales	cellular organisms	Eukaryota	Viridiplantae	Streptophyta	Streptophytina	indigoferoid/millettioid clade	Magnoliopsida	Fabales	Fabaceae	Glycine		Papilionoideae	Phaseoleae			Glycine subgen. Soja				GWHAAEV00000000.pep.fa
Vernicia_fordii	73154	Vernicia fordii	Malpighiales	cellular organisms	Eukaryota	Viridiplantae	Streptophyta	Streptophytina	fabids	Magnoliopsida	Malpighiales	Euphorbiaceae	Vernicia		Crotonoideae	Aleuritideae							GWHAAEU00000000.pep.fa
Kandelia_obovata	413952	Kandelia obovata	Malpighiales	cellular organisms	Eukaryota	Viridiplantae	Streptophyta	Streptophytina	fabids	Magnoliopsida	Malpighiales	Rhizophoraceae	Kandelia										GWHACBH00000000.pep.fa
Populus_ilicifolia	1902783	Populus ilicifolia	Malpighiales	cellular organisms	Eukaryota	Viridiplantae	Streptophyta	Streptophytina	fabids	Magnoliopsida	Malpighiales	Salicaceae	Populus			Saliceae							GWHABKR00000000.pep.fa
Trapa_bicornis	236974	Trapa bicornis	Myrtales	cellular organisms	Eukaryota	Viridiplantae	Streptophyta	Streptophytina	malvids	Magnoliopsida	Myrtales	Lythraceae	Trapa										GWHBOVS00000000.Protein.faa
Syzygium_grande	1042139	Syzygium grande	Myrtales	cellular organisms	Eukaryota	Viridiplantae	Streptophyta	Streptophytina	malvids	Magnoliopsida	Myrtales	Myrtaceae	Syzygium		Myrtoideae	Syzygieae							Syzygium_grande.pep.fa
Averrhoa_carambola	28974	Averrhoa carambola	Oxalidales	cellular organisms	Eukaryota	Viridiplantae	Streptophyta	Streptophytina	fabids	Magnoliopsida	Oxalidales	Oxalidaceae	Averrhoa										GWHABKE00000000.pep.fa
Ficus_hispida	462830	Ficus hispida	Rosales	cellular organisms	Eukaryota	Viridiplantae	Streptophyta	Streptophytina	fabids	Magnoliopsida	Rosales	Moraceae	Ficus			Ficeae							GWHALOG00000000.pep.fa
Mangifera_indica	29780	Mangifera indica	Sapindales	cellular organisms	Eukaryota	Viridiplantae	Streptophyta	Streptophytina	malvids	Magnoliopsida	Sapindales	Anacardiaceae	Mangifera										GWHABLA00000000.pep.fa
Pistacia_vera	55513	Pistacia vera	Sapindales	cellular organisms	Eukaryota	Viridiplantae	Streptophyta	Streptophytina	malvids	Magnoliopsida	Sapindales	Anacardiaceae	Pistacia										GWHAAAP00000000.1.pep.fa
Acer_pseudosieboldianum	47968	Acer pseudosieboldianum	Sapindales	cellular organisms	Eukaryota	Viridiplantae	Streptophyta	Streptophytina	malvids	Magnoliopsida	Sapindales	Sapindaceae	Acer		Hippocastanoideae	Acereae							GWHBECT00000000.pep.fa
Dimocarpus_longan	128017	Dimocarpus longan	Sapindales	cellular organisms	Eukaryota	Viridiplantae	Streptophyta	Streptophytina	malvids	Magnoliopsida	Sapindales	Sapindaceae	Dimocarpus										GWHBDNI00000000.pep.fa
Silene_latifolia	37657	Silene latifolia	Caryophyllales	cellular organisms	Eukaryota	Viridiplantae	Streptophyta	Streptophytina	Pentapetalae	Magnoliopsida	Caryophyllales	Caryophyllaceae	Silene			Sileneae		Silene sect. Melandrium	Silene subgen. Behenantha				GWHCBIJ00000000.Protein.faa
Portulaca_oleracea	46147	Portulaca oleracea	Caryophyllales	cellular organisms	Eukaryota	Viridiplantae	Streptophyta	Streptophytina	Pentapetalae	Magnoliopsida	Caryophyllales	Portulacaceae	Portulaca	Cactineae									GWHCBIU00000000.Protein.faa
Simmondsia_chinensis	3999	Simmondsia chinensis	Caryophyllales	cellular organisms	Eukaryota	Viridiplantae	Streptophyta	Streptophytina	Pentapetalae	Magnoliopsida	Caryophyllales	Simmondsiaceae	Simmondsia										GWHAASQ00000000.pep.fa
Santalum_yasi	453089	Santalum yasi	Santalales	cellular organisms	Eukaryota	Viridiplantae	Streptophyta	Streptophytina	Pentapetalae	Magnoliopsida	Santalales	Santalaceae	Santalum										GWHCBIR00000000.Protein.faa
Cinnamomum_camphora	13429	Cinnamomum camphora	Laurales	cellular organisms	Eukaryota	Viridiplantae	Streptophyta	Streptophytina	Magnoliidae	Magnoliopsida	Laurales	Lauraceae	Cinnamomum										GWHBGXC00000000.pep.fa
Acorus_calamus	4465	Acorus calamus	Acorales	cellular organisms	Eukaryota	Viridiplantae	Streptophyta	Streptophytina	Liliopsida	Magnoliopsida	Acorales	Acoraceae	Acorus										GWHCBII00000000.Protein.faa
Acanthochlamys_bracteata	145231	Acanthochlamys bracteata	Pandanales	cellular organisms	Eukaryota	Viridiplantae	Streptophyta	Streptophytina	Liliopsida	Magnoliopsida	Pandanales	Velloziaceae	Acanthochlamys								Petrosaviidae		GWHBAYO00000000.1.pep.fa
Chloranthus_sessilifolius	146544	Chloranthus sessilifolius	Chloranthales	cellular organisms	Eukaryota	Viridiplantae	Streptophyta	Streptophytina	Mesangiospermae	Magnoliopsida	Chloranthales	Chloranthaceae	Chloranthus										GWHBFRY00000000.1.pep.fa
Chloranthus_spicatus	13006	Chloranthus spicatus	Chloranthales	cellular organisms	Eukaryota	Viridiplantae	Streptophyta	Streptophytina	Mesangiospermae	Magnoliopsida	Chloranthales	Chloranthaceae	Chloranthus										GWHBFSI00000000.pep.fa
Adiantum_capillus-veneris	13818	Adiantum capillus-veneris	Polypodiales	cellular organisms	Eukaryota	Viridiplantae	Streptophyta	Streptophytina	Euphyllophyta	Polypodiopsida	Polypodiales	Pteridaceae	Adiantum	Pteridineae	Vittarioideae						Polypodiidae		GWHALOF00000000.pep.fa
Metasequoia_glyptostroboides	3371	Metasequoia glyptostroboides	Cupressales	cellular organisms	Eukaryota	Viridiplantae	Streptophyta	Streptophytina	Conifers II	Pinopsida	Cupressales	Cupressaceae	Metasequoia								Pinidae		GWHCBJF00000000.Protein.faa
Interfilum_paradoxum	519231	Interfilum paradoxum	Klebsormidiales	cellular organisms	Eukaryota	Viridiplantae	Streptophyta			Klebsormidiophyceae	Klebsormidiales	Klebsormidiaceae	Interfilum										GWHBHAQ00000000.pep.fa
Klebsormidium_nitens	105231	Klebsormidium nitens	Klebsormidiales	cellular organisms	Eukaryota	Viridiplantae	Streptophyta			Klebsormidiophyceae	Klebsormidiales	Klebsormidiaceae	Klebsormidium										GWHBAVF00000000.pep.fa
Pohlia_nutans	140635	Pohlia nutans	Bryales	cellular organisms	Eukaryota	Viridiplantae	Streptophyta	Streptophytina	Bryophytina	Bryopsida	Bryales	Mniaceae	Pohlia								Bryidae	Bryanae	GWHBHNB00000000.pep.fa
Calohypnum_plumiforme	98943	Calohypnum plumiforme	Hypnales	cellular organisms	Eukaryota	Viridiplantae	Streptophyta	Streptophytina	Bryophytina	Bryopsida	Hypnales	Hypnaceae	Calohypnum								Bryidae	Hypnanae	GWHAMMO00000000.pep.fa
Coffea_arabica	13443	Coffea arabica	Gentianales	cellular organisms	Eukaryota	Viridiplantae	Streptophyta	Streptophytina	Bertiereae - Coffeeae clade	Magnoliopsida	Gentianales	Rubiaceae	Coffea		Ixoroideae	Coffeeae							Coffea_arabica.pep.fa
Betula_pendula_subsp._pendula	1689655	Betula pendula subsp. pendula	Fagales	cellular organisms	Eukaryota	Viridiplantae	Streptophyta	Streptophytina	fabids	Magnoliopsida	Fagales	Betulaceae	Betula							Betula pendula			Betula_pendula.pep.fa
Vatica_odorata	64582	Vatica odorata	Malvales	cellular organisms	Eukaryota	Viridiplantae	Streptophyta	Streptophytina	malvids	Magnoliopsida	Malvales	Dipterocarpaceae	Vatica		Dipterocarpoideae								Vatica_odorata.pep.fa
Toona_sinensis	443222	Toona sinensis	Sapindales	cellular organisms	Eukaryota	Viridiplantae	Streptophyta	Streptophytina	malvids	Magnoliopsida	Sapindales	Meliaceae	Toona										Toona_sinensis.gene.pep
Juncus_effusus	13579	Juncus effusus	Poales	cellular organisms	Eukaryota	Viridiplantae	Streptophyta	Streptophytina	commelinids	Magnoliopsida	Poales	Juncaceae	Juncus								Petrosaviidae		Juncus_effusus.pep.fa
Musa_acuminata	4641	Musa acuminata	Zingiberales	cellular organisms	Eukaryota	Viridiplantae	Streptophyta	Streptophytina	commelinids	Magnoliopsida	Zingiberales	Musaceae	Musa								Petrosaviidae		Musa_acuminata.pep.fa
Daucus_carota	4039	Daucus carota	Apiales	cellular organisms	Eukaryota	Viridiplantae	Streptophyta	Streptophytina	campanulids	Magnoliopsida	Apiales	Apiaceae	Daucus	Apiineae	Apioideae	Scandiceae	Daucinae	Daucus sect. Daucus					GCA_001625215.1.pep.fa
Panax_ginseng	4054	Panax ginseng	Apiales	cellular organisms	Eukaryota	Viridiplantae	Streptophyta	Streptophytina	campanulids	Magnoliopsida	Apiales	Araliaceae	Panax	Apiineae									Panax_ginseng.pep.fa
Helianthus_annuus	4232	Helianthus annuus	Asterales	cellular organisms	Eukaryota	Viridiplantae	Streptophyta	Streptophytina	Heliantheae alliance	Magnoliopsida	Asterales	Asteraceae	Helianthus		Asteroideae	Heliantheae							GCA_002127325.2.pep.fa
Actinidia_chinensis	3625	Actinidia chinensis	Ericales	cellular organisms	Eukaryota	Viridiplantae	Streptophyta	Streptophytina	asterids	Magnoliopsida	Ericales	Actinidiaceae	Actinidia										GCA_003024255.1.pep.fa
Diospyros_lotus	55363	Diospyros lotus	Ericales	cellular organisms	Eukaryota	Viridiplantae	Streptophyta	Streptophytina	asterids	Magnoliopsida	Ericales	Ebenaceae	Diospyros										GCF_014633365.1_protein.faa
Vaccinium_myrtillus	180763	Vaccinium myrtillus	Ericales	cellular organisms	Eukaryota	Viridiplantae	Streptophyta	Streptophytina	asterids	Magnoliopsida	Ericales	Ericaceae	Vaccinium		Vaccinioideae	Vaccinieae							GCA_016920895.1.pep.fa
Coffea_canephora	49390	Coffea canephora	Gentianales	cellular organisms	Eukaryota	Viridiplantae	Streptophyta	Streptophytina	Bertiereae - Coffeeae clade	Magnoliopsida	Gentianales	Rubiaceae	Coffea		Ixoroideae	Coffeeae							GCA_900059795.1.pep.fa
Andrographis_paniculata	175694	Andrographis paniculata	Lamiales	cellular organisms	Eukaryota	Viridiplantae	Streptophyta	Streptophytina	lamiids	Magnoliopsida	Lamiales	Acanthaceae	Andrographis		Acanthoideae	Andrographideae							GCF_009805555.1.faa
Jacaranda_mimosifolia	185774	Jacaranda mimosifolia	Lamiales	cellular organisms	Eukaryota	Viridiplantae	Streptophyta	Streptophytina	lamiids	Magnoliopsida	Lamiales	Bignoniaceae	Jacaranda			Jacarandeae							GCA_018894105.1.pep.fa
Olea_europaea	4146	Olea europaea	Lamiales	cellular organisms	Eukaryota	Viridiplantae	Streptophyta	Streptophytina	lamiids	Magnoliopsida	Lamiales	Oleaceae	Olea			Oleeae							GCA_902713445.1.pep.fa
Striga_asiatica	4170	Striga asiatica	Lamiales	cellular organisms	Eukaryota	Viridiplantae	Streptophyta	Streptophytina	lamiids	Magnoliopsida	Lamiales	Orobanchaceae	Striga			Buchnereae							GCA_008636005.1.pep.fa
Paulownia_fortunei	586722	Paulownia fortunei	Lamiales	cellular organisms	Eukaryota	Viridiplantae	Streptophyta	Streptophytina	lamiids	Magnoliopsida	Lamiales	Paulowniaceae	Paulownia										GCA_019321725.1_protein.faa
Erythranthe_guttata	4155	Erythranthe guttata	Lamiales	cellular organisms	Eukaryota	Viridiplantae	Streptophyta	Streptophytina	lamiids	Magnoliopsida	Lamiales	Phrymaceae	Erythranthe										GCA_000504015.1.pep.fa
Buddleja_alternifolia	168488	Buddleja alternifolia	Lamiales	cellular organisms	Eukaryota	Viridiplantae	Streptophyta	Streptophytina	lamiids	Magnoliopsida	Lamiales	Scrophulariaceae	Buddleja			Buddlejeae							GCA_019426215.1.pep.fa
Macleaya_cordata	56857	Macleaya cordata	Ranunculales	cellular organisms	Eukaryota	Viridiplantae	Streptophyta	Streptophytina	Mesangiospermae	Magnoliopsida	Ranunculales	Papaveraceae	Macleaya		Papaveroideae								GCA_002174775.1.pep.fa
Aquilegia_coerulea	218851	Aquilegia coerulea	Ranunculales	cellular organisms	Eukaryota	Viridiplantae	Streptophyta	Streptophytina	Mesangiospermae	Magnoliopsida	Ranunculales	Ranunculaceae	Aquilegia		Thalictroideae								GCA_002738505.1.pep.fa
Tetracentron_sinense	13715	Tetracentron sinense	Trochodendrales	cellular organisms	Eukaryota	Viridiplantae	Streptophyta	Streptophytina	Mesangiospermae	Magnoliopsida	Trochodendrales	Trochodendraceae	Tetracentron										GCA_015143295.1.pep.fa
Arabidopsis_suecica	45249	Arabidopsis suecica	Brassicales	cellular organisms	Eukaryota	Viridiplantae	Streptophyta	Streptophytina	malvids	Magnoliopsida	Brassicales	Brassicaceae	Arabidopsis			Camelineae							GCA_019202805.1.pep.fa
Arabidopsis_thaliana	3702	Arabidopsis thaliana	Brassicales	cellular organisms	Eukaryota	Viridiplantae	Streptophyta	Streptophytina	malvids	Magnoliopsida	Brassicales	Brassicaceae	Arabidopsis			Camelineae							GCA_902705455.1.pep.fa
Tripterygium_wilfordii	458696	Tripterygium wilfordii	Celastrales	cellular organisms	Eukaryota	Viridiplantae	Streptophyta	Streptophytina	fabids	Magnoliopsida	Celastrales	Celastraceae	Tripterygium										GCA_013401445.1.pep.fa
Cucurbita_argyrosperma	34294	Cucurbita argyrosperma	Cucurbitales	cellular organisms	Eukaryota	Viridiplantae	Streptophyta	Streptophytina	fabids	Magnoliopsida	Cucurbitales	Cucurbitaceae	Cucurbita			Cucurbiteae							GCA_018691285.1.pep.fa
Carpinus_fangiana	176857	Carpinus fangiana	Fagales	cellular organisms	Eukaryota	Viridiplantae	Streptophyta	Streptophytina	fabids	Magnoliopsida	Fagales	Betulaceae	Carpinus										GCA_006937295.1.pep.fa
Casuarina_equisetifolia	3523	Casuarina equisetifolia	Fagales	cellular organisms	Eukaryota	Viridiplantae	Streptophyta	Streptophytina	fabids	Magnoliopsida	Fagales	Casuarinaceae	Casuarina										GCA_003795335.1.pep.fa
Castanea_mollissima	60419	Castanea mollissima	Fagales	cellular organisms	Eukaryota	Viridiplantae	Streptophyta	Streptophytina	fabids	Magnoliopsida	Fagales	Fagaceae	Castanea										GCA_000763605.2.pep.fa
Quercus_mongolica	103485	Quercus mongolica	Fagales	cellular organisms	Eukaryota	Viridiplantae	Streptophyta	Streptophytina	fabids	Magnoliopsida	Fagales	Fagaceae	Quercus										GCA_011696235.1.pep.fa
Carya_illinoinensis	32201	Carya illinoinensis	Fagales	cellular organisms	Eukaryota	Viridiplantae	Streptophyta	Streptophytina	fabids	Magnoliopsida	Fagales	Juglandaceae	Carya										GCA_016808215.1.pep.fa
Juglans_regia	51240	Juglans regia	Fagales	cellular organisms	Eukaryota	Viridiplantae	Streptophyta	Streptophytina	fabids	Magnoliopsida	Fagales	Juglandaceae	Juglans										GCA_001411555.2.pep.fa
Erythroxylum	1862640	Erythroxylum novogranatense	Malpighiales	cellular organisms	Eukaryota	Viridiplantae	Streptophyta	Streptophytina	fabids	Magnoliopsida	Malpighiales	Erythroxylaceae	Erythroxylum										GCA_029891385.1.protein.faa
Manihot_esculenta	3983	Manihot esculenta	Malpighiales	cellular organisms	Eukaryota	Viridiplantae	Streptophyta	Streptophytina	fabids	Magnoliopsida	Malpighiales	Euphorbiaceae	Manihot		Crotonoideae	Manihoteae							GCA_001659605.2.pep.fa
Populus_trichocarpa	3694	Populus trichocarpa	Malpighiales	cellular organisms	Eukaryota	Viridiplantae	Streptophyta	Streptophytina	fabids	Magnoliopsida	Malpighiales	Salicaceae	Populus			Saliceae							GCA_000002775.3.pep.fa
Gossypium_barbadense	3634	Gossypium barbadense	Malvales	cellular organisms	Eukaryota	Viridiplantae	Streptophyta	Streptophytina	malvids	Magnoliopsida	Malvales	Malvaceae	Gossypium		Malvoideae								GCA_008761655.1.pep.fa
Gossypium_darwinii	34276	Gossypium darwinii	Malvales	cellular organisms	Eukaryota	Viridiplantae	Streptophyta	Streptophytina	malvids	Magnoliopsida	Malvales	Malvaceae	Gossypium		Malvoideae								GCA_007990325.1.pep.fa
Melastoma_candidum	119954	Melastoma candidum	Myrtales	cellular organisms	Eukaryota	Viridiplantae	Streptophyta	Streptophytina	malvids	Magnoliopsida	Myrtales	Melastomataceae	Melastoma		Melastomatoideae	Melastomateae							GCA_023653495.1_protein.faa
Eucalyptus_grandis	71139	Eucalyptus grandis	Myrtales	cellular organisms	Eukaryota	Viridiplantae	Streptophyta	Streptophytina	malvids	Magnoliopsida	Myrtales	Myrtaceae	Eucalyptus		Myrtoideae	Eucalypteae							GCA_000612305.1.pep.fa
Cephalotus_follicularis	3775	Cephalotus follicularis	Oxalidales	cellular organisms	Eukaryota	Viridiplantae	Streptophyta	Streptophytina	fabids	Magnoliopsida	Oxalidales	Cephalotaceae	Cephalotus										GCA_001972305.1.pep.fa
Cannabis_sativa	3483	Cannabis sativa	Rosales	cellular organisms	Eukaryota	Viridiplantae	Streptophyta	Streptophytina	fabids	Magnoliopsida	Rosales	Cannabaceae	Cannabis										GCA_013030025.1.pep.fa
Parasponia_andersonii	3476	Parasponia andersonii	Rosales	cellular organisms	Eukaryota	Viridiplantae	Streptophyta	Streptophytina	fabids	Magnoliopsida	Rosales	Cannabaceae	Parasponia										GCA_002914805.1.pep.fa
Prunus_persica	3760	Prunus persica	Rosales	cellular organisms	Eukaryota	Viridiplantae	Streptophyta	Streptophytina	fabids	Magnoliopsida	Rosales	Rosaceae	Prunus		Amygdaloideae	Amygdaleae							GCA_000346465.2.pep.fa
Prunus_salicina	88123	Prunus salicina	Rosales	cellular organisms	Eukaryota	Viridiplantae	Streptophyta	Streptophytina	fabids	Magnoliopsida	Rosales	Rosaceae	Prunus		Amygdaloideae	Amygdaleae							GCA_020226455.1.pep.fa
Toona_ciliata	67918	Toona ciliata	Sapindales	cellular organisms	Eukaryota	Viridiplantae	Streptophyta	Streptophytina	malvids	Magnoliopsida	Sapindales	Meliaceae	Toona										Toona_ciliata.pep.fa
Citrus_hindsii	159041	Citrus hindsii	Sapindales	cellular organisms	Eukaryota	Viridiplantae	Streptophyta	Streptophytina	malvids	Magnoliopsida	Sapindales	Rutaceae	Citrus		Aurantioideae								GCA_004802465.1.pep.fa
Citrus_sinensis	2711	Citrus sinensis	Sapindales	cellular organisms	Eukaryota	Viridiplantae	Streptophyta	Streptophytina	malvids	Magnoliopsida	Sapindales	Rutaceae	Citrus		Aurantioideae								GCA_022201065.1.pep.fa
Vitis_amurensis	103351	Vitis amurensis	Vitales	rosids incertae sedis	Eukaryota	Viridiplantae	Streptophyta	Streptophytina	rosids	Magnoliopsida	Vitales	Vitaceae	Vitis			Viteae							GCA_016071775.1.pep.fa
Beta_vulgaris	161934	Beta vulgaris	Caryophyllales	cellular organisms	Eukaryota	Viridiplantae	Streptophyta	Streptophytina	Pentapetalae	Magnoliopsida	Caryophyllales	Chenopodiaceae	Beta		Betoideae								GCA_000511025.2.pep.fa
Selenicereus_undatus	176265	Selenicereus undatus	Caryophyllales	cellular organisms	Eukaryota	Viridiplantae	Streptophyta	Streptophytina	Pentapetalae	Magnoliopsida	Caryophyllales	Cactaceae	Selenicereus	Cactineae	Cactoideae	Hylocereeae							PitayaGenomic.protein.fa
Bougainvillea_buttiana	3540	Bougainvillea	Caryophyllales	cellular organisms	Eukaryota	Viridiplantae	Streptophyta	Streptophytina	Pentapetalae	Magnoliopsida	Caryophyllales	Nyctaginaceae											Bougainvillea.pep.fa
Sedum_album	23029	Sedum album	Saxifragales	cellular organisms	Eukaryota	Viridiplantae	Streptophyta	Streptophytina	Pentapetalae	Magnoliopsida	Saxifragales	Crassulaceae	Sedum										GCA_006409495.1.pep.fa
Hamamelis_virginiana	4397	Hamamelis virginiana	Saxifragales	cellular organisms	Eukaryota	Viridiplantae	Streptophyta	Streptophytina	Pentapetalae	Magnoliopsida	Saxifragales	Hamamelidaceae	Hamamelis										GCA_017140935.1.pep.fa
Chimonanthus_salicifolius	2855397	Chimonanthus salicifolius	Laurales	cellular organisms	Eukaryota	Viridiplantae	Streptophyta	Streptophytina	Magnoliidae	Magnoliopsida	Laurales	Calycanthaceae	Chimonanthus										GCA_013350335.1.pep.fa
Cinnamomum_micranthum	337465	Cinnamomum micranthum	Laurales	cellular organisms	Eukaryota	Viridiplantae	Streptophyta	Streptophytina	Magnoliidae	Magnoliopsida	Laurales	Lauraceae	Cinnamomum										GCA_003546025.1.pep.fa
Aristolochia_contorta	266420	Aristolochia contorta	Piperales	cellular organisms	Eukaryota	Viridiplantae	Streptophyta	Streptophytina	Magnoliidae	Magnoliopsida	Piperales	Aristolochiaceae	Aristolochia										GCA_022405105.1.pep.fa
Aristolochia_fimbriata	158543	Aristolochia fimbriata	Piperales	cellular organisms	Eukaryota	Viridiplantae	Streptophyta	Streptophytina	Magnoliidae	Magnoliopsida	Piperales	Aristolochiaceae	Aristolochia										GCA_019845555.1.pep.fa
Areca_catechu	184783	Areca catechu	Arecales	cellular organisms	Eukaryota	Viridiplantae	Streptophyta	Streptophytina	commelinids	Magnoliopsida	Arecales	Arecaceae	Areca		Arecoideae	Areceae	Arecinae				Petrosaviidae		Areca_catechu.gene.v1.0.pep.fa
Ananas_comosus	4615	Ananas comosus	Poales	cellular organisms	Eukaryota	Viridiplantae	Streptophyta	Streptophytina	commelinids	Magnoliopsida	Poales	Bromeliaceae	Ananas		Bromelioideae						Petrosaviidae		GCA_001661175.1.pep.fa
Carex_littledalei	544730	Carex littledalei	Poales	cellular organisms	Eukaryota	Viridiplantae	Streptophyta	Streptophytina	commelinids	Magnoliopsida	Poales	Cyperaceae	Carex		Cyperoideae	Cariceae			Carex subgen. Euthyceras		Petrosaviidae		GCA_011114355.1.pep.fa
Panicum_virgatum	38727	Panicum virgatum	Poales	Panicodae	Eukaryota	Viridiplantae	Streptophyta	Streptophytina	PACMAD clade	Magnoliopsida	Poales	Poaceae	Panicum		Panicoideae	Paniceae	Panicinae	Panicum sect. Hiantes			Petrosaviidae		GCA_016808335.1.pep.fa
Setaria_viridis	4556	Setaria viridis	Poales	Panicodae	Eukaryota	Viridiplantae	Streptophyta	Streptophytina	PACMAD clade	Magnoliopsida	Poales	Poaceae	Setaria		Panicoideae	Paniceae	Cenchrinae				Petrosaviidae		GCA_005286985.1.pep.fa
Ensete_glaucum	482298	Ensete glaucum	Zingiberales	cellular organisms	Eukaryota	Viridiplantae	Streptophyta	Streptophytina	commelinids	Magnoliopsida	Zingiberales	Musaceae	Ensete								Petrosaviidae		GCA_021527575.1.pep.fa
Zostera_marina	29655	Zostera marina	Alismatales	cellular organisms	Eukaryota	Viridiplantae	Streptophyta	Streptophytina	Liliopsida	Magnoliopsida	Alismatales	Zosteraceae	Zostera										GCA_001185155.1.pep.fa
Asparagus_kiusianus	272855	Asparagus kiusianus	Asparagales	cellular organisms	Eukaryota	Viridiplantae	Streptophyta	Streptophytina	Liliopsida	Magnoliopsida	Asparagales	Asparagaceae	Asparagus		Asparagoideae						Petrosaviidae		GCA_022839385.1.pep.fa
Asparagus_setaceus	272863	Asparagus setaceus	Asparagales	cellular organisms	Eukaryota	Viridiplantae	Streptophyta	Streptophytina	Liliopsida	Magnoliopsida	Asparagales	Asparagaceae	Asparagus		Asparagoideae						Petrosaviidae		GCA_012295165.1.pep.fa
Iris_pallida	29817	Iris pallida	Asparagales	cellular organisms	Eukaryota	Viridiplantae	Streptophyta	Streptophytina	Liliopsida	Magnoliopsida	Asparagales	Iridaceae	Iris		Iridoideae	Irideae					Petrosaviidae		GCA_029216955.1.pep.faa
Dendrobium_nobile	94219	Dendrobium nobile	Asparagales	cellular organisms	Eukaryota	Viridiplantae	Streptophyta	Streptophytina	Liliopsida	Magnoliopsida	Asparagales	Orchidaceae	Dendrobium		Epidendroideae	Malaxideae	Dendrobiinae				Petrosaviidae		GCA_022539455.1.pep.fa
Phalaenopsis_aphrodite	212056	Phalaenopsis aphrodite	Asparagales	cellular organisms	Eukaryota	Viridiplantae	Streptophyta	Streptophytina	Liliopsida	Magnoliopsida	Asparagales	Orchidaceae	Phalaenopsis		Epidendroideae	Vandeae	Aeridinae				Petrosaviidae		GCA_003013225.1.pep.fa
Dioscorea_alata	55571	Dioscorea alata	Dioscoreales	cellular organisms	Eukaryota	Viridiplantae	Streptophyta	Streptophytina	Liliopsida	Magnoliopsida	Dioscoreales	Dioscoreaceae	Dioscorea								Petrosaviidae		GCA_020875875.1.pep.fa
Chara_braunii	69332	Chara braunii	Charales	cellular organisms	Eukaryota	Viridiplantae	Streptophyta	Streptophytina		Charophyceae	Charales	Characeae	Chara										GCA_003427395.1.pep.fa
Ceratopteris_richardii	49495	Ceratopteris richardii	Polypodiales	cellular organisms	Eukaryota	Viridiplantae	Streptophyta	Streptophytina	Euphyllophyta	Polypodiopsida	Polypodiales	Pteridaceae	Ceratopteris	Pteridineae	Parkerioideae						Polypodiidae		GCA_020310875.1.pep.fa
Marchantia_paleacea	56867	Marchantia paleacea	Marchantiales	cellular organisms	Eukaryota	Viridiplantae	Streptophyta	Streptophytina	Marchantiophyta	Marchantiopsida	Marchantiales	Marchantiaceae	Marchantia								Marchantiidae		GCA_014180765.2.pep.fa
Marchantia_polymorpha	3197	Marchantia polymorpha	Marchantiales	cellular organisms	Eukaryota	Viridiplantae	Streptophyta	Streptophytina	Marchantiophyta	Marchantiopsida	Marchantiales	Marchantiaceae	Marchantia								Marchantiidae		GCA_003032435.1.pep.fa
Physcomitrium_patens	3218	Physcomitrium patens	Funariales	cellular organisms	Eukaryota	Viridiplantae	Streptophyta	Streptophytina	Bryophytina	Bryopsida	Funariales	Funariaceae	Physcomitrium								Funariidae		GCA_000002425.2.pep.fa
Ceratodon_purpureus	3225	Ceratodon purpureus	Pseudoditrichales	cellular organisms	Eukaryota	Viridiplantae	Streptophyta	Streptophytina	Bryophytina	Bryopsida	Pseudoditrichales	Ditrichaceae	Ceratodon								Dicranidae		GCA_014871845.1.pep.fa
Sphagnum_fallax	53036	Sphagnum fallax	Sphagnales	cellular organisms	Eukaryota	Viridiplantae	Streptophyta	Streptophytina	Sphagnophytina	Sphagnopsida	Sphagnales	Sphagnaceae	Sphagnum										GCA_021442195.1.pep.fa
Sphagnum_magellanicum	128215	Sphagnum magellanicum	Sphagnales	cellular organisms	Eukaryota	Viridiplantae	Streptophyta	Streptophytina	Sphagnophytina	Sphagnopsida	Sphagnales	Sphagnaceae	Sphagnum										GCA_021904315.1.pep.fa
Chlamydomonas_reinhardtii	3055	Chlamydomonas reinhardtii	Chlamydomonadales	cellular organisms	Eukaryota	Viridiplantae	Chlorophyta		CS clade	Chlorophyceae	Chlamydomonadales	Chlamydomonadaceae	Chlamydomonas										GCA_000002595.3.faa
Scenedesmus_sp._PABB004	2742167	Scenedesmus sp. PABB004	Sphaeropleales	unclassified Scenedesmus	Eukaryota	Viridiplantae	Chlorophyta		CS clade	Chlorophyceae	Sphaeropleales	Scenedesmaceae	Scenedesmus										GCA_014905635.1.faa
Volvox_africanus	51714	Volvox africanus	Chlamydomonadales	cellular organisms	Eukaryota	Viridiplantae	Chlorophyta		CS clade	Chlorophyceae	Chlamydomonadales	Volvocaceae	Volvox										GCA_030268105.1.faa
Symbiochloris_irregularis	706552	Symbiochloris irregularis	Trebouxiales	cellular organisms	Eukaryota	Viridiplantae	Chlorophyta		core chlorophytes	Trebouxiophyceae	Trebouxiales	Trebouxiaceae	Symbiochloris										GCA_040144405.1.faa
Gilia_yorkii	439153	Gilia yorkii	Ericales	cellular organisms	Eukaryota	Viridiplantae	Streptophyta	Streptophytina	asterids	Magnoliopsida	Ericales	Polemoniaceae	Gilia										Gilia_yorkii.fasta
Trapa_incisa	236973	Trapa incisa	Myrtales	cellular organisms	Eukaryota	Viridiplantae	Streptophyta	Streptophytina	malvids	Magnoliopsida	Myrtales	Lythraceae	Trapa										Trapa_incisa.pep.fa
Allium_cepa	4679	Allium cepa	Asparagales	cellular organisms	Eukaryota	Viridiplantae	Streptophyta	Streptophytina	Liliopsida	Magnoliopsida	Asparagales	Amaryllidaceae	Allium		Allioideae	Allieae					Petrosaviidae		Allium_Cepa.pep.fa
Clethra_arborea	59776	Clethra arborea	Ericales	cellular organisms	Eukaryota	Viridiplantae	Streptophyta	Streptophytina	asterids	Magnoliopsida	Ericales	Clethraceae	Clethra										C_arborea.proteins.fasta
Scurrula_parasitica	227903	Scurrula parasitica	Santalales	cellular organisms	Eukaryota	Viridiplantae	Streptophyta	Streptophytina	Pentapetalae	Magnoliopsida	Santalales	Loranthaceae	Scurrula			Lorantheae	Scurrulinae						SPA_Gene.gff.pep
Zantedeschia_elliottiana	94108	Zantedeschia elliottiana	Alismatales	cellular organisms	Eukaryota	Viridiplantae	Streptophyta	Streptophytina	Liliopsida	Magnoliopsida	Alismatales	Araceae	Zantedeschia		Philodendroideae	Zantedeschieae							Matilian.structure.pep
Gypsophila_paniculata	235358	Gypsophila paniculata	Caryophyllales	cellular organisms	Eukaryota	Viridiplantae	Streptophyta	Streptophytina	Pentapetalae	Magnoliopsida	Caryophyllales	Caryophyllaceae	Gypsophila			Caryophylleae							Gpan_WG.pep
Paeonia_ludlowii	459176	Paeonia ludlowii	Saxifragales	cellular organisms	Eukaryota	Viridiplantae	Streptophyta	Streptophytina	Pentapetalae	Magnoliopsida	Saxifragales	Paeoniaceae	Paeonia										Paeonia.ludlowii_pep.fa
Lanxangia_tsaoko	252867	Lanxangia tsao-ko	Zingiberales	cellular organisms	Eukaryota	Viridiplantae	Streptophyta	Streptophytina	commelinids	Magnoliopsida	Zingiberales	Zingiberaceae	Lanxangia								Petrosaviidae		caoguo.protein.best.fa
Fallopia_multiflora	76025	Fallopia multiflora	Caryophyllales	cellular organisms	Eukaryota	Viridiplantae	Streptophyta	Streptophytina	Pentapetalae	Magnoliopsida	Caryophyllales	Polygonaceae	Fallopia		Polygonoideae	Polygoneae							Fmu.pep.fa
Strobilanthes_cusia	222567	Strobilanthes cusia	Lamiales	cellular organisms	Eukaryota	Viridiplantae	Streptophyta	Streptophytina	lamiids	Magnoliopsida	Lamiales	Acanthaceae	Strobilanthes		Acanthoideae	Ruellieae	Strobilanthinae						ML.protein.fasta
Costus_pulverulentus	160685	Costus pulverulentus	Zingiberales	cellular organisms	Eukaryota	Viridiplantae	Streptophyta	Streptophytina	commelinids	Magnoliopsida	Zingiberales	Costaceae	Costus								Petrosaviidae		C.pulverulentus.pep.fa

## Sheet: Table S6
Table S6. Protein sequences of 402 LACS1/2 homologs from 220 species used in phylogenetic reconstruction.
Gene name	Protein sequence (5'-3')
Solyc01g079240(LACS1)	MSMNKFGLKVEEGKEGKNGEPSIGPVYRNPIAKNGFPSADPDLSTAWQLFRSAVEKYPGNRMLGWRDFKDGKWGPYNWKTYKEAYEETLQTGSALRAHGIEPGARIGIYGANCPQWIVAMEACSAHSLICVPLYDTLGSGAVDFIIEHAEIDIVFVQDKKVKELLNAECTHAKRLKLIVCFTLLQQEEKDKAVSMNIKPYSWNEFLNMGKENPSEPSPPQPLDICTIMYTSGTSGEPKGVILTHENMTASVTGVDHFMEEFEDKMTVDDVYISFLPLAHILDRMIEEFFFHRGASVGYFHGNINEIQEDMMELKPTFLAGVPRVYEKVHEGVLKALEELNPFRRHMFHVLYNFKLKWMNLGYKQKYASRLADLLAFRKVKNRLGGRIRLIVSGGAPLST…
Solyc01g109180(LACS2)	MSNYTVKVEETRPPSDGKPSAGPVYRNIYAKDGLMEMPTRFESPWDFFSESVKKNPKNQMLGRRQVVDKKAGPYSWLTYEEVYETTIKIGSAIRNRGVNPGDRCGIYGVNCPEWIMAMEACNSQAISYVPLYDSLGANAVEFIINHAEVSIAFAQESKIPAILSCLSKCNSYLKTIVSFGNISSTQRSEAEEQGVACFSWEEFVQMGSLDHELPQKRKTDISSIMYTSGTTGEPKGVILTNGAFMGEVLSMDQLLVETDKEGTGEDVYFSFLPLAHIFDQIIETYCIYRGASIGFWQGDIRYLIEDLLVLKPTIFCGVPRVYDRIYTGVMDKIEAGGTLKKLLFQFAYNYKLRNMEKGLRQDEAAPRFDRLVFDKIKLAFGGRVRLMLSGAAPLPKHVE…
Acorus_tatarinowii||ATA1.2628.t1	MQGLKSGENMKLASVQVEDGRPGKDGEPSVGPVYRNSLAPKEFPPPIPGMSTSWDIFSTSVKKFPDNRMLGWREFIDGKAGRYLWNTYKEVYEEVLNIGSALRAMGAKPGSRIGIYGANCPQWIVAMEACNGHSLICVPLYDTLGPRAIDYVIEHAEIDFIFVQDKKAKELLSSNSKSARKLKTVVCFTSLTNQQKIDAENHGTKSFSWIEFMQMGKENPSDPCPPQAHDICTIMYTSGTSGNPKGVILTHENHGMYVGGVDLFMDKFEDKMTVDDVYLSFLPLAHILDRMIEEYFFHKGASVGYYQGDINALRDDLMELKPTLLAGVPRVFERIHEGILKALDELRPLRRMIFHALYRHKLSWMNAGYKHRAASPLADLLAFRKVSARLGGRIRLIIS…
Acorus_tatarinowii||ATA3.2040.t1	MEAYTVKVEELRPAAGDKPSAGPVYRCIYAKDGLLELAAGVQAPWEFFSLSAKRYPHNQMLGHREIVDGKVGAYVWQTYEEAHDKAIRIGSAIRSCGVNPGDHCGIYGSNCPEWVIAMEACNAHGIPYVPLYDTLGAHAVEFIINHAEVSIAFVQENKIQSMLTYLPSCATYLKTIVSFGKVTSEQKIEAEEAGVSCFSWAEFASMGTSNHRLPQKKRTDICTIMYTSGTTGDPKGVILTNEAIMAEFMTTEHLLLETDKVVTEEDTYFSFLPLAHVFDQIIENYCISKGASIGFWRGDVRYLLEDIQKLKPTLFCGVPRVYDRIYTGINDKIASGGTISRKLFQFAYDYKLQNLKKGFKQDQASPFFDKLIFNKIKQSLGGRLRIMLSGSAPLPKHVE…
Aegiceras_corniculatum||Aegiceras_corniculatum30032	MKMFAAKVEEGKKGRDGEPSVGPIFCNLVAKNGFPPRDPDIHTVWDVFRVSAEKYPGNKMLGWRDHVNGKFGPYRWKTYGDVFEEVMHISSALWRSGAKPGAKVGIYGVNCPQWTIAMEACSAQSFVCVPLYDTLGPDAVNYIIGHAEIDFVFVQDKKVKELLKPECANAKRIKLIVCFSAMTEEERNKTSSIGAKPYSWNEFLQMGKECPVEHHPPQPSEFCTIMYTSGTSGFPKGVMLTHDNITTNIRGVDLFMEQFEDKMTVDDVYISFLPLAHILDRIIEEYFFHKGASVGYYHGDLNALGEDLMELKPTFLAGVIKALDELNPLRRAAFNYLYQRKLSAMRQGFKHTEASPLADLLAFRKDKIKLKIFQDILSINRAGDNVKAKLGGRIRLIIS…
Aegiceras_corniculatum||Aegiceras_corniculatum33581	MSVYIVKVGGSSPATGDRPSAGEVFRCIYAKDGLLELPAGIHSPWDFFCESVKRNPKNPMLGRREVIDSKAGPYVWLTYEDVYNSVLRIGSGIRGRGVNPGDRCGIYGTNCPEWIISMEACNSHGITCVPLYDSLGANAVEFIINHAEVSIAFVQENKIPAILTCLPKCTSYLKTIVSFGGISNSQKGEAERLGVNIYSWKEFSLLESLDHELPPRERSEICTIMYTSGTMGEPKGVILTNEAIATMILSTDHMLKETDKEGSEDDSYFSFLPLAHVYDQIIENYCIYKGASIGFWQGDIRYLMADLIELKPTIFCGVPRIFDRIYAGTMDKINAGGALRKAFFQYAYNYKLRNMEKGLKQDEAASLLDKLVFDKIKQGLGGRVRLMLSGAAPLPRHVE…
Aldrovanda_vesiculosa||Aldrovanda_vesiculosa20638	MSKKLQSFSVKVEDGREGEEGRPAVGPVYRNLLAKNGFPPSDPELNSAWDSFKCSVEKHSGNRMLGWREQVDGKFGPYVWKTYQQVYEEVLDIGSALRASGAEPGTKIGIYGPNCPEWIIAMEACNGYSLICVPLYDTLGPGAVNYILDHADIDFVFVHTNKVSGLLNPDCSSAQRLKAIICFTSLTEEEIEKATNTGIKPLSWDEFLQLGKKSPQEPLPPQPFNICTIMYTSGTSGDPKGVVLTHENVAMNIRGVDLFMEQFEDKMTKDXXXXXXXXLAHILDRVIEEYFIHKGASVGYYHGNLNELKDDLMELKPTFFAAVPRVLERVYEGTNFPLDPEGCRGAEPQEEEDFHKLYWMNLGYKQKNASPLADLLAFRKVKARLGGRVRLIVSGAAPL…
Aldrovanda_vesiculosa||Aldrovanda_vesiculosa5067	MSEKTTPTTDGTNHQAVYSFSVEVEVSQPATENKPSAGPVYRCIYAKDGLTDAPQGLESPWQLFSDSVQRNPTNPMLGRREIIDGKVIGHPHSLLLEIHCSYNSQYTLATTFQAGPYVWLTYKEVYDSAIRIGSALRSRGVNPGGHCAIYGSNCPEWIIAMEACNSQAISYIPLYDTLGPNAVEFIINHAEVSIAFVQENKLQAVTIVSFGKISDLQKKEAEESGVACFSWEEFSQLGTLDCQLPLKQSTDVCTIMYTSGTTGEPKGVILQNSAFLAEVSSIDLLLHETDKVASAEDVYFSFLPLAHIFDQIMETYCIYRGSSIGFWQGDVRYLMDDLQQLKPTIFCGVPRVFDRIYAGVLAKISAGGAVRKMLFEYAYNYKLAYLQKGLQQDKAAPFF…
Allium_cepa||Allium_Cepa_g109717_t1	MEKFTIKVEEGKDRSKEGELSVGPVYRNALAKDGFPPLDPHMTTSWDVFNVAAQKYQGNRMLGWREFIDGKAGPYKWKTYKEIYDEVVQVGSALLHLGAKPGSRIGIYGINCPQWIVAMEACNGFSFVCVPLYDTLGSGAVDYIVGHAEIDFVFLQDKKVKQILSSESPSNKRLKSIISFNSITKEQNDEAISQGMEAYSWNDFLKMGKEFIREPIPPRPLDICTIMYTSGTSGQPKGVILTHESHATFVHGVDLYMEQFEDKMTVDDVYLSFLPLAHILDRVIEEYFFHKGASVGFYQGNINVLRDDINELKPTLLAGVPRVFERIHEGILKAVSELLPHRRLIFWFLYKRKLSWMNWGYKHKKASPLADLLAFRKIKARLGGRIRLIISGGAPLSTD…
Allium_cepa||Allium_Cepa_g74120_t1	MEVYSVKVEEFRPASDGRPSAGPVYRSVYAKDGLLEPPSEIDCPWDFFSGSVKRCPENSMLGHREVIDGKASPYIWTTYASAYETATKIGSAIANHGVNQGDRCGIYGSNCPEWVITMLACNSRGICYVPLYDSLGPNAVEFIVNHAEISIAFVQEDKINAILTCLAKCSTYLKTIVSFGAVTDKQKDEAGKNGVSCYSWEEFYSSSEASENQKLPTKQKEDICTIMYTSGTTGEPKGVILRNKALVAEVMTTEHLLFETDEAINEHDIHFSFLPLAHIFDQVMENYCIYKGASIGFWRGDVRYLMEDIQELKPTLFCAVPRVFERIYTGIQQKIAYGGAISKRLFQFAYDYKLKNLNMGLKQDKASPLFDRLVFSKIKQGLGGRVRLMLSGAAPLPKH…
[truncated: 392 more rows]

## Sheet: Table S7
Table S7. List of primers used in this study.
Primer name	Sequence (5'-3')	Vector	Restriction site	Purpose
SlLACS1-VIGS-F	ACGACAAGACCCTGCAGATGAACAAATTTGGTTTGAAGGTTGA	pTRV2-LIC	PstI	For VIGS
SlLACS1-VIGS-R	GGAGAAGAGCCCTGCAGAGGTTCAATTCCGTGAGCCC
SlLACS2-VIGS-F	ACGACAAGACCCTGCAGATGTCAAATTATACAGTGAAAGTTGA
[truncated: 63 more rows]
